# Supplementary material for: Bioinformatics-Driven Systematic Molecular Typing and Rapid qPCR Detection of Escherichia coli Phages: Preliminary Validation with Isolates from Cattle Farms in Xinjiang
Source: Pathogens. 2026 Jan 22;15(1):121. doi: 10.3390/pathogens15010121 (PMC12845203; doi:10.3390/pathogens15010121)
Supplement: Supplementary file 1 [file pathogens-15-00121-s001.zip]

Archive with 10 entries (10 files):
- Attachmen S5 Prokka_GFF.zip
- Attachment S1 NCBI Escherichia coli phage FASTA.zip
- Attachment S2 genome_by_genome_overview.csv
- Attachment S3 all.bionj.asc.newick
- Attachment S4 bacphlip_summary.tsv
- Attachment S6 Pan-genome analysis using Roary software.zip
- Attachment S7 Pan-genome analysis using Priate software.zip
- Attachment S8 Results of core gene comparison analysis using MAFFT software.zip
- Attachment S9 Primer-Blast verification results of primer specificity.zip
- pathogens-4086241- Figure S1.tif
