# Supplementary material for: Bioinformatics-Driven Systematic Molecular Typing and Rapid qPCR Detection of Escherichia coli Phages: Preliminary Validation with Isolates from Cattle Farms in Xinjiang
Source: Pathogens. 2026 Jan 22;15(1):121. doi: 10.3390/pathogens15010121 (PMC12845203; doi:10.3390/pathogens15010121)
Supplement: Supplementary file 1 [file pathogens-15-00121-s001.zip › Attachment S2 genome_by_genome_overview.csv]

Genome	Kingdom	Phylum	Class	Order	Family	Genus	preVC	VC Status	VC	VC Size	Quality	Adjusted P-value	VC Avg Distance	Topology Confidence Score	Genus Confidence Score	VC Kingdoms	VC Phyla	VC Classes	VC Orders	VC Families	VC Genera
06-3462	Unassigned	Unassigned	Unassigned	Unassigned	Unassigned	Unassigned	preVC_0	Clustered	VC_0_1	26	0.6163	1.0	7.585896386765914	0.6163	0.88	1	1	1	1	1	3
933W	Unassigned	Unassigned	Unassigned	Unassigned	Unassigned	Unassigned	preVC_0	Clustered	VC_0_1	26	0.6163	1.0	7.585896386765914	0.6163	0.88	1	1	1	1	1	3
Acholeplasma~phage~MV-L51	Loebvirae	Hofneiviricota	Faserviricetes	Tubulavirales	Plectroviridae	Plectrovirus		Singleton
Acholeplasma~virus~L2	Unassigned	Unassigned	Unassigned	Unassigned	Plasmaviridae	Plasmavirus		Singleton
Achromobacter~phage~83-24	Heunggongvirae	Uroviricota	Caudoviricetes	Caudovirales	Siphoviridae	Steinhofvirus	preVC_12	Clustered	VC_12_0	2	0.1755	0.90801942	2.0	0.1593	1.0	1	1	1	1	1	1
Achromobacter~phage~JWAlpha	Heunggongvirae	Uroviricota	Caudoviricetes	Caudovirales	Schitoviridae	Jwalphavirus	preVC_19	Clustered	VC_19_0	27	0.7067	1.0	7.984210536707903	0.7067	0.7094	1	1	1	1	1	14
Achromobacter~phage~JWF	Heunggongvirae	Uroviricota	Caudoviricetes	Caudovirales	Siphoviridae	Unassigned	preVC_29	Clustered	VC_29_0	2	1.0	0.0	7.0	0.0	1.0	1	1	1	1	1	1
Achromobacter~phage~JWX	Heunggongvirae	Uroviricota	Caudoviricetes	Caudovirales	Siphoviridae	Steinhofvirus	preVC_12	Clustered	VC_12_0	2	0.1755	0.90801942	2.0	0.1593	1.0	1	1	1	1	1	1
Achromobacter~phage~Mano	Heunggongvirae	Uroviricota	Caudoviricetes	Caudovirales	Myoviridae	Unassigned	preVC_31	Clustered	VC_31_0	8	0.4756	1.0	5.442013004231413	0.4756	1.0	1	1	1	1	1	1
Achromobacter~phage~Motura	Heunggongvirae	Uroviricota	Caudoviricetes	Caudovirales	Myoviridae	Moturavirus	preVC_36	Clustered/Singleton	VC_36_1	1	0.0	0.0	0	0.0	1.0	1	1	1	1	1	1
Achromobacter~phage~phiAxp-1	Heunggongvirae	Uroviricota	Caudoviricetes	Caudovirales	Siphoviridae	Unassigned	preVC_13	Clustered	VC_13_0	12	0.6899	1.0	6.093936075598529	0.6899	1.0	1	1	1	1	1	4
Achromobacter~phage~phiAxp-2	Heunggongvirae	Uroviricota	Caudoviricetes	Caudovirales	Siphoviridae	Unassigned	preVC_46	Clustered	VC_46_0	7	0.0543	0.99799926	6.999606546169882	0.0542	1.0	1	1	1	1	2	2
Achromobacter~phage~phiAxp-3	Heunggongvirae	Uroviricota	Caudoviricetes	Caudovirales	Schitoviridae	Jwalphavirus	preVC_19	Clustered	VC_19_0	27	0.7067	1.0	7.984210536707903	0.7067	0.7094	1	1	1	1	1	14
Achromobacter~phage~vB_AchrS_AchV4	Heunggongvirae	Uroviricota	Caudoviricetes	Caudovirales	Siphoviridae	Unassigned		Overlap (VC_41/VC_47)
Achromobacter~phage~vB_AxyP_19-32_Axy04	Heunggongvirae	Uroviricota	Caudoviricetes	Caudovirales	Schitoviridae	Dongdastvirus	preVC_19	Clustered	VC_19_0	27	0.7067	1.0	7.984210536707903	0.7067	0.7094	1	1	1	1	1	14
Achromobacter~phage~vB_AxyP_19-32_Axy10	Heunggongvirae	Uroviricota	Caudoviricetes	Caudovirales	Schitoviridae	Pourcelvirus	preVC_19	Clustered	VC_19_0	27	0.7067	1.0	7.984210536707903	0.7067	0.7094	1	1	1	1	1	14
Achromobacter~phage~vB_AxyP_19-32_Axy11	Heunggongvirae	Uroviricota	Caudoviricetes	Caudovirales	Schitoviridae	Pourcelvirus	preVC_19	Clustered	VC_19_0	27	0.7067	1.0	7.984210536707903	0.7067	0.7094	1	1	1	1	1	14
Achromobacter~phage~vB_AxyP_19-32_Axy12	Heunggongvirae	Uroviricota	Caudoviricetes	Caudovirales	Schitoviridae	Dongdastvirus	preVC_19	Clustered	VC_19_0	27	0.7067	1.0	7.984210536707903	0.7067	0.7094	1	1	1	1	1	14
Achromobacter~phage~vB_AxyP_19-32_Axy24	Heunggongvirae	Uroviricota	Caudoviricetes	Caudovirales	Schitoviridae	Dongdastvirus	preVC_19	Clustered	VC_19_0	27	0.7067	1.0	7.984210536707903	0.7067	0.7094	1	1	1	1	1	14
Acidianus~bottle-shaped~virus	Unassigned	Unassigned	Unassigned	Unassigned	Ampullaviridae	Bottigliavirus	preVC_49	Clustered	VC_49_0	3	1.0	0.0	3.8631317484632617	0.0	1.0	0	0	0	0	1	1
Acidianus~bottle-shaped~virus~2~strain~ABV2	Unassigned	Unassigned	Unassigned	Unassigned	Ampullaviridae	Bottigliavirus	preVC_49	Clustered	VC_49_0	3	1.0	0.0	3.8631317484632617	0.0	1.0	0	0	0	0	1	1
Acidianus~bottle-shaped~virus~3~strain~ABV3	Unassigned	Unassigned	Unassigned	Unassigned	Ampullaviridae	Bottigliavirus	preVC_49	Clustered	VC_49_0	3	1.0	0.0	3.8631317484632617	0.0	1.0	0	0	0	0	1	1
Acidianus~filamentous~virus~1	Zilligvirae	Taleaviricota	Tokiviricetes	Ligamenvirales	Lipothrixviridae	Gammalipothrixvirus		Outlier
Acidianus~filamentous~virus~2	Zilligvirae	Taleaviricota	Tokiviricetes	Ligamenvirales	Lipothrixviridae	Deltalipothrixvirus	preVC_52	Clustered	VC_52_0	2	0.4223	0.85320691	3.3166247903554	0.3603	1.0	1	1	1	1	1	1
Acidianus~filamentous~virus~3	Zilligvirae	Taleaviricota	Tokiviricetes	Ligamenvirales	Lipothrixviridae	Betalipothrixvirus	preVC_51	Clustered	VC_51_0	6	0.9398	0.99999662	5.13845558128233	0.9398	1.0	1	1	1	1	1	1
Acidianus~filamentous~virus~6	Zilligvirae	Taleaviricota	Tokiviricetes	Ligamenvirales	Lipothrixviridae	Betalipothrixvirus	preVC_51	Clustered	VC_51_0	6	0.9398	0.99999662	5.13845558128233	0.9398	1.0	1	1	1	1	1	1
Acidianus~filamentous~virus~7	Zilligvirae	Taleaviricota	Tokiviricetes	Ligamenvirales	Lipothrixviridae	Betalipothrixvirus	preVC_51	Clustered	VC_51_0	6	0.9398	0.99999662	5.13845558128233	0.9398	1.0	1	1	1	1	1	1
Acidianus~filamentous~virus~8	Zilligvirae	Taleaviricota	Tokiviricetes	Ligamenvirales	Lipothrixviridae	Betalipothrixvirus	preVC_51	Clustered	VC_51_0	6	0.9398	0.99999662	5.13845558128233	0.9398	1.0	1	1	1	1	1	1
Acidianus~filamentous~virus~9	Zilligvirae	Taleaviricota	Tokiviricetes	Ligamenvirales	Lipothrixviridae	Betalipothrixvirus	preVC_51	Clustered	VC_51_0	6	0.9398	0.99999662	5.13845558128233	0.9398	1.0	1	1	1	1	1	1
Acidianus~rod-shaped~virus~1	Zilligvirae	Taleaviricota	Tokiviricetes	Ligamenvirales	Rudiviridae	Itarudivirus		Outlier
Acidianus~rod-shaped~virus~2	Zilligvirae	Taleaviricota	Tokiviricetes	Ligamenvirales	Rudiviridae	Hoswirudivirus		Outlier
Acidianus~spindle-shaped~virus~1	Unassigned	Unassigned	Unassigned	Unassigned	Fuselloviridae	Betafusellovirus	preVC_54	Clustered	VC_54_0	9	0.911	0.99999546	4.2882857699562456	0.911	1.0	0	0	0	0	1	2
Acidianus~tailed~spindle~virus	Unassigned	Unassigned	Unassigned	Unassigned	Bicaudaviridae	Unassigned		Outlier
Acidianus~two-tailed~virus	Unassigned	Unassigned	Unassigned	Unassigned	Bicaudaviridae	Bicaudavirus		Outlier
Acidovorax~phage~ACP17	Heunggongvirae	Uroviricota	Caudoviricetes	Caudovirales	Myoviridae	Busanvirus		Outlier
Acinetobacter~phage~133	Heunggongvirae	Uroviricota	Caudoviricetes	Caudovirales	Straboviridae	Unassigned		Overlap (VC_63/VC_67/VC_71)
Acinetobacter~phage~AB1	Heunggongvirae	Uroviricota	Caudoviricetes	Caudovirales	Myoviridae	Obolenskvirus	preVC_73	Clustered	VC_73_0	9	0.8168	1.0	6.232718733304529	0.8168	1.0	1	1	1	1	1	1
Acinetobacter~phage~AB3	Heunggongvirae	Uroviricota	Caudoviricetes	Caudovirales	Autographiviridae	Friunavirus	preVC_76	Clustered	VC_76_0	24	0.9573	1.0	3.855320120740005	0.9573	1.0	1	1	1	1	1	2
Acinetobacter~phage~AM101	Heunggongvirae	Uroviricota	Caudoviricetes	Caudovirales	Myoviridae	Lazarusvirus		Overlap (VC_63/VC_67/VC_71)
Acinetobacter~phage~AP205	Orthornavirae	Lenarviricota	Leviviricetes	Norzivirales	Duinviridae	Apeevirus		Outlier
Acinetobacter~phage~AP22	Heunggongvirae	Uroviricota	Caudoviricetes	Caudovirales	Myoviridae	Obolenskvirus	preVC_73	Clustered	VC_73_0	9	0.8168	1.0	6.232718733304529	0.8168	1.0	1	1	1	1	1	1
Acinetobacter~phage~AbKT21phiIII	Heunggongvirae	Uroviricota	Caudoviricetes	Caudovirales	Autographiviridae	Friunavirus	preVC_76	Clustered	VC_76_0	24	0.9573	1.0	3.855320120740005	0.9573	1.0	1	1	1	1	1	2
Acinetobacter~phage~AbP2	Heunggongvirae	Uroviricota	Caudoviricetes	Caudovirales	Myoviridae	Obolenskvirus	preVC_73	Clustered	VC_73_0	9	0.8168	1.0	6.232718733304529	0.8168	1.0	1	1	1	1	1	1
Acinetobacter~phage~AbTZA1	Heunggongvirae	Uroviricota	Caudoviricetes	Caudovirales	Myoviridae	Hadassahvirus		Overlap (VC_63/VC_67/VC_71)
Acinetobacter~phage~Abp1	Heunggongvirae	Uroviricota	Caudoviricetes	Caudovirales	Autographiviridae	Friunavirus	preVC_76	Clustered	VC_76_0	24	0.9573	1.0	3.855320120740005	0.9573	1.0	1	1	1	1	1	2
Acinetobacter~phage~Ac42	Heunggongvirae	Uroviricota	Caudoviricetes	Caudovirales	Myoviridae	Unassigned		Overlap (VC_63/VC_67/VC_71)
Acinetobacter~phage~Acj61	Heunggongvirae	Uroviricota	Caudoviricetes	Caudovirales	Straboviridae	Lasallevirus		Overlap (VC_63/VC_67/VC_71)
Acinetobacter~phage~Acj9	Heunggongvirae	Uroviricota	Caudoviricetes	Caudovirales	Myoviridae	Acajnonavirus		Overlap (VC_63/VC_67/VC_71)
Acinetobacter~phage~Fri1	Heunggongvirae	Uroviricota	Caudoviricetes	Caudovirales	Autographiviridae	Friunavirus	preVC_76	Clustered	VC_76_0	24	0.9573	1.0	3.855320120740005	0.9573	1.0	1	1	1	1	1	2
Acinetobacter~phage~IME-200	Heunggongvirae	Uroviricota	Caudoviricetes	Caudovirales	Autographiviridae	Friunavirus	preVC_76	Clustered	VC_76_0	24	0.9573	1.0	3.855320120740005	0.9573	1.0	1	1	1	1	1	2
Acinetobacter~phage~IMEAB3	Heunggongvirae	Uroviricota	Caudoviricetes	Caudovirales	Siphoviridae	Lokivirus	preVC_13	Clustered	VC_13_0	12	0.6899	1.0	6.093936075598529	0.6899	1.0	1	1	1	1	1	4
Acinetobacter~phage~KARL-1	Heunggongvirae	Uroviricota	Caudoviricetes	Caudovirales	Myoviridae	Lazarusvirus		Overlap (VC_63/VC_67/VC_71)
Acinetobacter~phage~LZ35	Heunggongvirae	Uroviricota	Caudoviricetes	Caudovirales	Myoviridae	Obolenskvirus	preVC_73	Clustered	VC_73_0	9	0.8168	1.0	6.232718733304529	0.8168	1.0	1	1	1	1	1	1
Acinetobacter~phage~Loki	Heunggongvirae	Uroviricota	Caudoviricetes	Caudovirales	Siphoviridae	Lokivirus	preVC_13	Clustered	VC_13_0	12	0.6899	1.0	6.093936075598529	0.6899	1.0	1	1	1	1	1	4
Acinetobacter~phage~Petty	Heunggongvirae	Uroviricota	Caudoviricetes	Caudovirales	Autographiviridae	Pettyvirus	preVC_76	Clustered	VC_76_0	24	0.9573	1.0	3.855320120740005	0.9573	1.0	1	1	1	1	1	2
Acinetobacter~phage~Presley	Heunggongvirae	Uroviricota	Caudoviricetes	Caudovirales	Schitoviridae	Presleyvirus		Outlier
Acinetobacter~phage~SH-Ab~15519	Heunggongvirae	Uroviricota	Caudoviricetes	Caudovirales	Autographiviridae	Friunavirus	preVC_76	Clustered	VC_76_0	24	0.9573	1.0	3.855320120740005	0.9573	1.0	1	1	1	1	1	2
Acinetobacter~phage~SWH-Ab-1	Heunggongvirae	Uroviricota	Caudoviricetes	Caudovirales	Autographiviridae	Friunavirus	preVC_76	Clustered	VC_76_0	24	0.9573	1.0	3.855320120740005	0.9573	1.0	1	1	1	1	1	2
Acinetobacter~phage~SWH-Ab-3	Heunggongvirae	Uroviricota	Caudoviricetes	Caudovirales	Autographiviridae	Friunavirus	preVC_76	Clustered	VC_76_0	24	0.9573	1.0	3.855320120740005	0.9573	1.0	1	1	1	1	1	2
Acinetobacter~phage~VB_ApiP_XC38	Heunggongvirae	Uroviricota	Caudoviricetes	Caudovirales	Schitoviridae	Presleyvirus		Outlier
Acinetobacter~phage~WCHABP1	Heunggongvirae	Uroviricota	Caudoviricetes	Caudovirales	Myoviridae	Obolenskvirus	preVC_73	Clustered	VC_73_0	9	0.8168	1.0	6.232718733304529	0.8168	1.0	1	1	1	1	1	1
Acinetobacter~phage~WCHABP12	Heunggongvirae	Uroviricota	Caudoviricetes	Caudovirales	Myoviridae	Obolenskvirus	preVC_73	Clustered	VC_73_0	9	0.8168	1.0	6.232718733304529	0.8168	1.0	1	1	1	1	1	1
Acinetobacter~phage~WCHABP5	Heunggongvirae	Uroviricota	Caudoviricetes	Caudovirales	Autographiviridae	Friunavirus	preVC_76	Clustered	VC_76_0	24	0.9573	1.0	3.855320120740005	0.9573	1.0	1	1	1	1	1	2
Acinetobacter~phage~YMC-13-01-C62	Heunggongvirae	Uroviricota	Caudoviricetes	Caudovirales	Myoviridae	Obolenskvirus	preVC_73	Clustered	VC_73_0	9	0.8168	1.0	6.232718733304529	0.8168	1.0	1	1	1	1	1	1
Acinetobacter~phage~YMC/09/02/B1251	Heunggongvirae	Uroviricota	Caudoviricetes	Caudovirales	Siphoviridae	Vieuvirus	preVC_79	Clustered	VC_79_0	3	0.8888	0.98333333	6.440172601129909	0.874	1.0	1	1	1	1	1	1
Acinetobacter~phage~YMC11/11/R3177	Heunggongvirae	Uroviricota	Caudoviricetes	Caudovirales	Siphoviridae	Vieuvirus	preVC_79	Clustered	VC_79_0	3	0.8888	0.98333333	6.440172601129909	0.874	1.0	1	1	1	1	1	1
Acinetobacter~phage~YMC11/12/R2315	Heunggongvirae	Uroviricota	Caudoviricetes	Caudovirales	Myoviridae	Obolenskvirus	preVC_73	Clustered	VC_73_0	9	0.8168	1.0	6.232718733304529	0.8168	1.0	1	1	1	1	1	1
Acinetobacter~phage~YMC13/03/R2096	Heunggongvirae	Uroviricota	Caudoviricetes	Caudovirales	Myoviridae	Unassigned		Outlier
Acinetobacter~phage~ZZ1	Heunggongvirae	Uroviricota	Caudoviricetes	Caudovirales	Myoviridae	Zedzedvirus		Overlap (VC_63/VC_67/VC_71)
Acinetobacter~phage~phiAB1	Heunggongvirae	Uroviricota	Caudoviricetes	Caudovirales	Autographiviridae	Friunavirus	preVC_76	Clustered	VC_76_0	24	0.9573	1.0	3.855320120740005	0.9573	1.0	1	1	1	1	1	2
Acinetobacter~phage~phiAB6	Heunggongvirae	Uroviricota	Caudoviricetes	Caudovirales	Autographiviridae	Friunavirus	preVC_76	Clustered	VC_76_0	24	0.9573	1.0	3.855320120740005	0.9573	1.0	1	1	1	1	1	2
Acinetobacter~phage~phiAC-1	Heunggongvirae	Uroviricota	Caudoviricetes	Caudovirales	Myoviridae	Unassigned		Outlier
Acinetobacter~phage~vB_AbaM-IME-AB2	Heunggongvirae	Uroviricota	Caudoviricetes	Caudovirales	Myoviridae	Obolenskvirus	preVC_73	Clustered	VC_73_0	9	0.8168	1.0	6.232718733304529	0.8168	1.0	1	1	1	1	1	1
Acinetobacter~phage~vB_AbaM_Acibel004	Heunggongvirae	Uroviricota	Caudoviricetes	Caudovirales	Myoviridae	Saclayvirus	preVC_81	Clustered/Singleton	VC_81_1	1	0.0	0.0	0	0.0	1.0	1	1	1	1	1	1
Acinetobacter~phage~vB_AbaM_Apostate	Heunggongvirae	Uroviricota	Caudoviricetes	Caudovirales	Myoviridae	Lazarusvirus		Overlap (VC_63/VC_67/VC_71)
Acinetobacter~phage~vB_AbaM_B09_Aci01-1	Heunggongvirae	Uroviricota	Caudoviricetes	Caudovirales	Myoviridae	Saclayvirus	preVC_81	Clustered	VC_81_0	4	0.6435	0.99995758	5.184778299717178	0.6434	1.0	1	1	1	1	1	1
Acinetobacter~phage~vB_AbaM_B09_Aci02-2	Heunggongvirae	Uroviricota	Caudoviricetes	Caudovirales	Myoviridae	Saclayvirus	preVC_81	Clustered	VC_81_0	4	0.6435	0.99995758	5.184778299717178	0.6434	1.0	1	1	1	1	1	1
Acinetobacter~phage~vB_AbaM_B09_Aci05	Heunggongvirae	Uroviricota	Caudoviricetes	Caudovirales	Myoviridae	Saclayvirus	preVC_81	Clustered	VC_81_0	4	0.6435	0.99995758	5.184778299717178	0.6434	1.0	1	1	1	1	1	1
Acinetobacter~phage~vB_AbaM_Berthold	Heunggongvirae	Uroviricota	Caudoviricetes	Caudovirales	Myoviridae	Lazarusvirus		Overlap (VC_63/VC_67/VC_71)
Acinetobacter~phage~vB_AbaM_Kimel	Heunggongvirae	Uroviricota	Caudoviricetes	Caudovirales	Myoviridae	Lazarusvirus		Overlap (VC_63/VC_67/VC_71)
Acinetobacter~phage~vB_AbaM_Konradin	Heunggongvirae	Uroviricota	Caudoviricetes	Caudovirales	Myoviridae	Lazarusvirus		Overlap (VC_63/VC_67/VC_71)
Acinetobacter~phage~vB_AbaM_Lazarus	Heunggongvirae	Uroviricota	Caudoviricetes	Caudovirales	Myoviridae	Lazarusvirus		Overlap (VC_63/VC_67/VC_71)
Acinetobacter~phage~vB_AbaM_ME3	Heunggongvirae	Uroviricota	Caudoviricetes	Caudovirales	Myoviridae	Metrivirus		Singleton
Acinetobacter~phage~vB_AbaM_PhT2	Heunggongvirae	Uroviricota	Caudoviricetes	Caudovirales	Myoviridae	Hadassahvirus		Overlap (VC_63/VC_67/VC_71)
Acinetobacter~phage~vB_AbaM_phiAbaA1	Heunggongvirae	Uroviricota	Caudoviricetes	Caudovirales	Myoviridae	Saclayvirus	preVC_81	Clustered	VC_81_0	4	0.6435	0.99995758	5.184778299717178	0.6434	1.0	1	1	1	1	1	1
Acinetobacter~phage~vB_AbaP_46-62_Aci07	Heunggongvirae	Uroviricota	Caudoviricetes	Caudovirales	Autographiviridae	Friunavirus	preVC_76	Clustered	VC_76_0	24	0.9573	1.0	3.855320120740005	0.9573	1.0	1	1	1	1	1	2
Acinetobacter~phage~vB_AbaP_AS11	Heunggongvirae	Uroviricota	Caudoviricetes	Caudovirales	Autographiviridae	Friunavirus	preVC_76	Clustered	VC_76_0	24	0.9573	1.0	3.855320120740005	0.9573	1.0	1	1	1	1	1	2
Acinetobacter~phage~vB_AbaP_AS12	Heunggongvirae	Uroviricota	Caudoviricetes	Caudovirales	Autographiviridae	Friunavirus	preVC_76	Clustered	VC_76_0	24	0.9573	1.0	3.855320120740005	0.9573	1.0	1	1	1	1	1	2
Acinetobacter~phage~vB_AbaP_Acibel007	Heunggongvirae	Uroviricota	Caudoviricetes	Caudovirales	Autographiviridae	Daemvirus		Outlier
Acinetobacter~phage~vB_AbaP_B09_Aci08	Heunggongvirae	Uroviricota	Caudoviricetes	Caudovirales	Autographiviridae	Friunavirus	preVC_76	Clustered	VC_76_0	24	0.9573	1.0	3.855320120740005	0.9573	1.0	1	1	1	1	1	2
Acinetobacter~phage~vB_AbaP_B1	Heunggongvirae	Uroviricota	Caudoviricetes	Caudovirales	Autographiviridae	Friunavirus	preVC_76	Clustered	VC_76_0	24	0.9573	1.0	3.855320120740005	0.9573	1.0	1	1	1	1	1	2
Acinetobacter~phage~vB_AbaP_B3	Heunggongvirae	Uroviricota	Caudoviricetes	Caudovirales	Autographiviridae	Friunavirus	preVC_76	Clustered	VC_76_0	24	0.9573	1.0	3.855320120740005	0.9573	1.0	1	1	1	1	1	2
Acinetobacter~phage~vB_AbaP_B5	Heunggongvirae	Uroviricota	Caudoviricetes	Caudovirales	Autographiviridae	Friunavirus	preVC_76	Clustered	VC_76_0	24	0.9573	1.0	3.855320120740005	0.9573	1.0	1	1	1	1	1	2
Acinetobacter~phage~vB_AbaP_D2	Heunggongvirae	Uroviricota	Caudoviricetes	Caudovirales	Autographiviridae	Friunavirus	preVC_76	Clustered	VC_76_0	24	0.9573	1.0	3.855320120740005	0.9573	1.0	1	1	1	1	1	2
Acinetobacter~phage~vB_AbaP_PD-6A3	Heunggongvirae	Uroviricota	Caudoviricetes	Caudovirales	Autographiviridae	Friunavirus	preVC_76	Clustered	VC_76_0	24	0.9573	1.0	3.855320120740005	0.9573	1.0	1	1	1	1	1	2
Acinetobacter~phage~vB_AbaP_PD-AB9	Heunggongvirae	Uroviricota	Caudoviricetes	Caudovirales	Autographiviridae	Friunavirus	preVC_76	Clustered	VC_76_0	24	0.9573	1.0	3.855320120740005	0.9573	1.0	1	1	1	1	1	2
Acinetobacter~phage~vB_AbaS_TRS1	Heunggongvirae	Uroviricota	Caudoviricetes	Caudovirales	Siphoviridae	Unassigned	preVC_79	Clustered	VC_79_0	3	0.8888	0.98333333	6.440172601129909	0.874	1.0	1	1	1	1	1	1
Acinetobacter~phage~vB_ApiM_fHyAci03	Heunggongvirae	Uroviricota	Caudoviricetes	Caudovirales	Myoviridae	Lazarusvirus		Overlap (VC_63/VC_67/VC_71)
Acinetobacter~phage~vB_ApiP_P1	Heunggongvirae	Uroviricota	Caudoviricetes	Caudovirales	Autographiviridae	Friunavirus	preVC_76	Clustered	VC_76_0	24	0.9573	1.0	3.855320120740005	0.9573	1.0	1	1	1	1	1	2
Acinetobacter~phage~vB_ApiP_P2	Heunggongvirae	Uroviricota	Caudoviricetes	Caudovirales	Autographiviridae	Friunavirus	preVC_76	Clustered	VC_76_0	24	0.9573	1.0	3.855320120740005	0.9573	1.0	1	1	1	1	1	2
Actinomyces~virus~Av1	Heunggongvirae	Uroviricota	Caudoviricetes	Caudovirales	Podoviridae	Dybvigvirus		Outlier
Actinoplanes~phage~phiAsp2	Heunggongvirae	Uroviricota	Caudoviricetes	Caudovirales	Siphoviridae	Unassigned		Outlier
Aeribacillus~phage~AP45	Heunggongvirae	Uroviricota	Caudoviricetes	Caudovirales	Siphoviridae	Kamchatkavirus	preVC_93	Clustered	VC_93_0	3	0.2545	0.98126406	8.199398447373715	0.2497	0.6667	1	1	1	1	2	1
Aeromonas~phage~25	Heunggongvirae	Uroviricota	Caudoviricetes	Caudovirales	Myoviridae	Tulanevirus		Overlap (VC_64/VC_67/VC_71)
Aeromonas~phage~25AhydR2PP	Heunggongvirae	Uroviricota	Caudoviricetes	Caudovirales	Autographiviridae	Aerosvirus	preVC_102	Clustered	VC_102_0	14	0.6251	1.0	5.879428488423363	0.6251	1.0	1	1	1	1	1	8
Aeromonas~phage~2L372D	Heunggongvirae	Uroviricota	Caudoviricetes	Caudovirales	Myoviridae	Plateaulakevirus	preVC_107	Clustered	VC_107_0	3	0.2302	0.99545543	8.290736316625305	0.2292	0.6667	1	1	1	1	1	1
Aeromonas~phage~2L372X	Heunggongvirae	Uroviricota	Caudoviricetes	Caudovirales	Myoviridae	Plateaulakevirus	preVC_107	Clustered	VC_107_0	3	0.2302	0.99545543	8.290736316625305	0.2292	0.6667	1	1	1	1	1	1
Aeromonas~phage~2_D05	Heunggongvirae	Uroviricota	Caudoviricetes	Caudovirales	Myoviridae	Unassigned	preVC_74	Clustered	VC_74_0	3	0.3643	0.99634779	5.051710028522489	0.363	1.0	1	1	1	1	1	1
Aeromonas~phage~44RR2.8t	Heunggongvirae	Uroviricota	Caudoviricetes	Caudovirales	Myoviridae	Biquartavirus		Overlap (VC_64/VC_67/VC_71)
Aeromonas~phage~4L372D	Heunggongvirae	Uroviricota	Caudoviricetes	Caudovirales	Myoviridae	Plateaulakevirus	preVC_107	Clustered	VC_107_0	3	0.2302	0.99545543	8.290736316625305	0.2292	0.6667	1	1	1	1	1	1
Aeromonas~phage~4L372XY	Heunggongvirae	Uroviricota	Caudoviricetes	Caudovirales	Myoviridae	Plateaulakevirus	preVC_107	Clustered/Singleton	VC_107_1	1	0.0	0.0	0	0.0	1.0	1	1	1	1	1	1
Aeromonas~phage~4_4572	Heunggongvirae	Uroviricota	Caudoviricetes	Caudovirales	Podoviridae	Lahexavirus	preVC_100	Clustered	VC_100_0	4	0.4906	0.99996027	5.87442132964176	0.4906	1.0	1	1	1	1	1	1
Aeromonas~phage~4_D05	Heunggongvirae	Uroviricota	Caudoviricetes	Caudovirales	Myoviridae	Unassigned	preVC_74	Clustered	VC_74_0	3	0.3643	0.99634779	5.051710028522489	0.363	1.0	1	1	1	1	1	1
Aeromonas~phage~50AhydR13PP	Heunggongvirae	Uroviricota	Caudoviricetes	Caudovirales	Myoviridae	Tulanevirus		Overlap (VC_64/VC_67/VC_71)
Aeromonas~phage~60AhydR15PP	Heunggongvirae	Uroviricota	Caudoviricetes	Caudovirales	Myoviridae	Tulanevirus		Overlap (VC_64/VC_67/VC_71)
Aeromonas~phage~65	Heunggongvirae	Uroviricota	Caudoviricetes	Caudovirales	Myoviridae	Ishigurovirus		Overlap (VC_65/VC_66)
Aeromonas~phage~AS-gz	Heunggongvirae	Uroviricota	Caudoviricetes	Caudovirales	Myoviridae	Tulanevirus		Overlap (VC_64/VC_67/VC_71)
Aeromonas~phage~AS-sw	Heunggongvirae	Uroviricota	Caudoviricetes	Caudovirales	Myoviridae	Ceceduovirus		Overlap (VC_65/VC_66)
Aeromonas~phage~AS-zj	Heunggongvirae	Uroviricota	Caudoviricetes	Caudovirales	Myoviridae	Ceceduovirus		Overlap (VC_65/VC_66)
Aeromonas~phage~Aeh1	Heunggongvirae	Uroviricota	Caudoviricetes	Caudovirales	Myoviridae	Unassigned	preVC_65	Clustered	VC_65_0	4	0.1308	0.99997473	8.43488179453464	0.1308	0.8333	1	1	1	1	1	0
Aeromonas~phage~Aes012	Heunggongvirae	Uroviricota	Caudoviricetes	Caudovirales	Myoviridae	Tulanevirus		Overlap (VC_64/VC_67/VC_71)
Aeromonas~phage~Aes508	Heunggongvirae	Uroviricota	Caudoviricetes	Caudovirales	Myoviridae	Tulanevirus		Overlap (VC_64/VC_67/VC_71)
Aeromonas~phage~Ah1	Heunggongvirae	Uroviricota	Caudoviricetes	Caudovirales	Myoviridae	Unassigned	preVC_65	Clustered	VC_65_0	4	0.1308	0.99997473	8.43488179453464	0.1308	0.8333	1	1	1	1	1	0
Aeromonas~phage~AhSzq-1	Heunggongvirae	Uroviricota	Caudoviricetes	Caudovirales	Demerecviridae	Shenzhenvirus	preVC_119	Clustered	VC_119_0	2	0.0973	0.91369297	4.358898943540674	0.0889	1.0	1	1	1	1	1	1
Aeromonas~phage~AhSzw-1	Heunggongvirae	Uroviricota	Caudoviricetes	Caudovirales	Demerecviridae	Shenzhenvirus	preVC_119	Clustered	VC_119_0	2	0.0973	0.91369297	4.358898943540674	0.0889	1.0	1	1	1	1	1	1
Aeromonas~phage~Ahp1	Heunggongvirae	Uroviricota	Caudoviricetes	Caudovirales	Autographiviridae	Ahphunavirus	preVC_102	Clustered	VC_102_0	14	0.6251	1.0	5.879428488423363	0.6251	1.0	1	1	1	1	1	8
Aeromonas~phage~BUCT551	Heunggongvirae	Uroviricota	Caudoviricetes	Caudovirales	Siphoviridae	Unassigned		Overlap (VC_42/VC_47)
Aeromonas~phage~CC2	Heunggongvirae	Uroviricota	Caudoviricetes	Caudovirales	Myoviridae	Ceceduovirus		Overlap (VC_65/VC_66)
Aeromonas~phage~CF7	Heunggongvirae	Uroviricota	Caudoviricetes	Caudovirales	Autographiviridae	Ahphunavirus	preVC_102	Clustered	VC_102_0	14	0.6251	1.0	5.879428488423363	0.6251	1.0	1	1	1	1	1	8
Aeromonas~phage~LAh_6	Heunggongvirae	Uroviricota	Caudoviricetes	Caudovirales	Podoviridae	Lahexavirus	preVC_100	Clustered	VC_100_0	4	0.4906	0.99996027	5.87442132964176	0.4906	1.0	1	1	1	1	1	1
Aeromonas~phage~LAh_7	Heunggongvirae	Uroviricota	Caudoviricetes	Caudovirales	Siphoviridae	Unassigned		Overlap (VC_42/VC_47)
Aeromonas~phage~LAh_8	Heunggongvirae	Uroviricota	Caudoviricetes	Caudovirales	Podoviridae	Lahexavirus	preVC_100	Clustered	VC_100_0	4	0.4906	0.99996027	5.87442132964176	0.4906	1.0	1	1	1	1	1	1
Aeromonas~phage~LAh_9	Heunggongvirae	Uroviricota	Caudoviricetes	Caudovirales	Podoviridae	Lahexavirus	preVC_100	Clustered	VC_100_0	4	0.4906	0.99996027	5.87442132964176	0.4906	1.0	1	1	1	1	1	1
Aeromonas~phage~PX29	Heunggongvirae	Uroviricota	Caudoviricetes	Caudovirales	Myoviridae	Unassigned	preVC_65	Clustered	VC_65_0	4	0.1308	0.99997473	8.43488179453464	0.1308	0.8333	1	1	1	1	1	0
Aeromonas~phage~ZPAH7	Heunggongvirae	Uroviricota	Caudoviricetes	Caudovirales	Autographiviridae	Aerosvirus	preVC_102	Clustered	VC_102_0	14	0.6251	1.0	5.879428488423363	0.6251	1.0	1	1	1	1	1	8
Aeromonas~phage~pAh6-C	Heunggongvirae	Uroviricota	Caudoviricetes	Caudovirales	Chaseviridae	Pahsextavirus	preVC_127	Clustered	VC_127_0	3	0.2171	0.99521872	3.4243304849264233	0.2161	1.0	1	1	1	1	1	2
Aeromonas~phage~pIS4-A	Heunggongvirae	Uroviricota	Caudoviricetes	Caudovirales	Siphoviridae	Roufvirus	preVC_129	Clustered	VC_129_0	24	0.9248	1.0	7.368105092631954	0.9248	0.9674	1	1	1	1	1	1
Aeromonas~phage~phiA8-29	Heunggongvirae	Uroviricota	Caudoviricetes	Caudovirales	Ackermannviridae	Tedavirus		Outlier
Aeromonas~phage~phiAS4	Heunggongvirae	Uroviricota	Caudoviricetes	Caudovirales	Myoviridae	Tulanevirus		Overlap (VC_64/VC_67/VC_71)
Aeromonas~phage~phiAS5	Heunggongvirae	Uroviricota	Caudoviricetes	Caudovirales	Myoviridae	Unassigned	preVC_65	Clustered	VC_65_0	4	0.1308	0.99997473	8.43488179453464	0.1308	0.8333	1	1	1	1	1	0
Aeromonas~phage~phiAS7	Heunggongvirae	Uroviricota	Caudoviricetes	Caudovirales	Autographiviridae	Aerosvirus	preVC_102	Clustered	VC_102_0	14	0.6251	1.0	5.879428488423363	0.6251	1.0	1	1	1	1	1	8
Aeromonas~phage~phiO18P	Heunggongvirae	Uroviricota	Caudoviricetes	Caudovirales	Myoviridae	Bielevirus	preVC_133	Clustered	VC_133_0	20	0.9693	1.0	5.568459727105571	0.9693	1.0	1	1	1	1	1	12
Aeromonas~phage~vB_AhyS-A18P4	Heunggongvirae	Uroviricota	Caudoviricetes	Caudovirales	Siphoviridae	Unassigned		Overlap (VC_42/VC_47)
Aeromonas~phage~vB_AsaM-56	Heunggongvirae	Uroviricota	Caudoviricetes	Caudovirales	Myoviridae	Popoffvirus	preVC_74	Clustered	VC_74_0	3	0.3643	0.99634779	5.051710028522489	0.363	1.0	1	1	1	1	1	1
Aeromonas~virus~31	Heunggongvirae	Uroviricota	Caudoviricetes	Caudovirales	Myoviridae	Biquartavirus		Overlap (VC_64/VC_67/VC_71)
Aeropyrum~coil-shaped~virus	Unassigned	Unassigned	Unassigned	Unassigned	Spiraviridae	Alphaspiravirus		Singleton
Aeropyrum~globular~virus~1	Unassigned	Unassigned	Unassigned	Unassigned	Unassigned	Unassigned		Singleton
Aeropyrum~pernix~bacilliform~virus~1	Unassigned	Unassigned	Unassigned	Unassigned	Clavaviridae	Clavavirus		Singleton
Aeropyrum~pernix~ovoid~virus~1	Unassigned	Unassigned	Unassigned	Unassigned	Guttaviridae	Betaguttavirus		Singleton
Aeropyrum~pernix~spindle-shaped~virus~1	Unassigned	Unassigned	Unassigned	Unassigned	Unassigned	Unassigned		Singleton
Aggregatibacter~phage~S1249	Heunggongvirae	Uroviricota	Caudoviricetes	Caudovirales	Myoviridae	Unassigned	preVC_11	Clustered	VC_11_0	2	0.4236	0.89149429	4.358898943540674	0.3776	1.0	1	1	1	1	1	0
Agrobacterium~phage~7-7-1	Heunggongvirae	Uroviricota	Caudoviricetes	Caudovirales	Myoviridae	Schmittlotzvirus		Outlier
Agrobacterium~phage~Atu_ph02	Heunggongvirae	Uroviricota	Caudoviricetes	Caudovirales	Autographiviridae	Atuphduovirus	preVC_106	Clustered	VC_106_0	2	0.2281	0.90735533	0.0	0.207	1.0	1	1	1	1	1	1
Agrobacterium~phage~Atu_ph03	Heunggongvirae	Uroviricota	Caudoviricetes	Caudovirales	Autographiviridae	Atuphduovirus	preVC_106	Clustered	VC_106_0	2	0.2281	0.90735533	0.0	0.207	1.0	1	1	1	1	1	1
Agrobacterium~phage~Atu_ph07	Heunggongvirae	Uroviricota	Caudoviricetes	Caudovirales	Myoviridae	Polybotosvirus		Outlier
Agrobacterium~phage~OLIVR1	Heunggongvirae	Uroviricota	Caudoviricetes	Caudovirales	Schitoviridae	Unassigned	preVC_19	Clustered	VC_19_0	27	0.7067	1.0	7.984210536707903	0.7067	0.7094	1	1	1	1	1	14
Agrobacterium~phage~OLIVR5	Heunggongvirae	Uroviricota	Caudoviricetes	Caudovirales	Ackermannviridae	Unassigned	preVC_57	Clustered/Singleton	VC_57_1	1	0.0	0.0	0	0.0	1.0	1	1	1	1	1	0
Alphaproteobacteria~virus~phiJl001	Heunggongvirae	Uroviricota	Caudoviricetes	Caudovirales	Siphoviridae	Yuavirus		Outlier
Alteromonas~phage~vB_AcoS-R7M	Heunggongvirae	Uroviricota	Caudoviricetes	Caudovirales	Siphoviridae	Amoyvirus		Outlier
Alteromonas~phage~vB_AmaP_AD45-P1	Heunggongvirae	Uroviricota	Caudoviricetes	Caudovirales	Schitoviridae	Unassigned		Outlier
Alteromonas~phage~vB_AmeM_PT11-V22	Heunggongvirae	Uroviricota	Caudoviricetes	Caudovirales	Myoviridae	Myoalterovirus		Outlier
Alteromonas~virus~vB_AspP-H4/4	Heunggongvirae	Uroviricota	Caudoviricetes	Caudovirales	Autographiviridae	Foturvirus		Outlier
Anabaena~phage~A-4L	Heunggongvirae	Uroviricota	Caudoviricetes	Caudovirales	Podoviridae	Kozyakovvirus		Outlier
Anoxybacillus~phage~A403	Heunggongvirae	Uroviricota	Caudoviricetes	Caudovirales	Siphoviridae	Tandoganvirus		Outlier
Aquamicrobium~phage~P14	Heunggongvirae	Uroviricota	Caudoviricetes	Caudovirales	Autographiviridae	Aqualcavirus	preVC_103	Clustered	VC_103_0	26	0.643	1.0	6.398322164517606	0.643	1.0	1	1	1	1	1	16
Archaeal~BJ1~virus	Heunggongvirae	Uroviricota	Caudoviricetes	Caudovirales	Siphoviridae	Unassigned	preVC_151	Clustered	VC_151_0	2	0.8712	0.5	4.242640687119285	0.4356	1.0	1	1	1	1	1	0
Arthrobacter~phage~Abba	Heunggongvirae	Uroviricota	Caudoviricetes	Caudovirales	Myoviridae	Ayohtrevirus		Outlier
Arthrobacter~phage~Abidatro	Heunggongvirae	Uroviricota	Caudoviricetes	Caudovirales	Siphoviridae	Galaxyvirus	preVC_155	Clustered	VC_155_0	6	0.8333	1.0	5.729051736741271	0.8333	1.0	1	1	1	1	1	4
Arthrobacter~phage~Adat	Heunggongvirae	Uroviricota	Caudoviricetes	Caudovirales	Podoviridae	Jasminevirus	preVC_161	Clustered	VC_161_0	2	1.0	0.0	2.6457513110645907	0.0	1.0	1	1	1	1	1	1
Arthrobacter~phage~Amigo	Heunggongvirae	Uroviricota	Caudoviricetes	Caudovirales	Siphoviridae	Amigovirus	preVC_162	Clustered	VC_162_0	2	0.7667	0.77777778	2.0	0.5963	1.0	1	1	1	1	1	1
Arthrobacter~phage~Andrew	Heunggongvirae	Uroviricota	Caudoviricetes	Caudovirales	Siphoviridae	Andrewvirus	preVC_155	Clustered	VC_155_0	6	0.8333	1.0	5.729051736741271	0.8333	1.0	1	1	1	1	1	4
Arthrobacter~phage~Anjali	Heunggongvirae	Uroviricota	Caudoviricetes	Caudovirales	Podoviridae	Anjalivirus	preVC_85	Clustered	VC_85_0	2	0.6298	0.79695985	1.7320508075688772	0.5019	1.0	1	1	1	1	1	1
Arthrobacter~phage~BarretLemon	Heunggongvirae	Uroviricota	Caudoviricetes	Caudovirales	Myoviridae	Marthavirus	preVC_152	Clustered	VC_152_0	9	0.6872	1.0	3.1884245991936546	0.6872	1.0	1	1	1	1	1	1
Arthrobacter~phage~Beans	Heunggongvirae	Uroviricota	Caudoviricetes	Caudovirales	Myoviridae	Marthavirus	preVC_152	Clustered	VC_152_0	9	0.6872	1.0	3.1884245991936546	0.6872	1.0	1	1	1	1	1	1
Arthrobacter~phage~Bennie	Heunggongvirae	Uroviricota	Caudoviricetes	Caudovirales	Siphoviridae	Korravirus	preVC_156	Clustered	VC_156_0	22	0.9408	1.0	3.5301097480944748	0.9408	1.0	1	1	1	1	1	1
Arthrobacter~phage~BigMack	Heunggongvirae	Uroviricota	Caudoviricetes	Caudovirales	Siphoviridae	Korravirus	preVC_156	Clustered	VC_156_0	22	0.9408	1.0	3.5301097480944748	0.9408	1.0	1	1	1	1	1	1
Arthrobacter~phage~Brent	Heunggongvirae	Uroviricota	Caudoviricetes	Caudovirales	Myoviridae	Marthavirus	preVC_152	Clustered	VC_152_0	9	0.6872	1.0	3.1884245991936546	0.6872	1.0	1	1	1	1	1	1
Arthrobacter~phage~Bridgette	Heunggongvirae	Uroviricota	Caudoviricetes	Caudovirales	Siphoviridae	Bridgettevirus	preVC_168	Clustered	VC_168_0	5	0.9601	0.99987585	4.634490676556768	0.96	1.0	1	1	1	1	1	1
Arthrobacter~phage~CaptnMurica	Heunggongvirae	Uroviricota	Caudoviricetes	Caudovirales	Siphoviridae	Gordonvirus		Overlap (VC_172/VC_173/VC_174)
Arthrobacter~phage~Circum	Heunggongvirae	Uroviricota	Caudoviricetes	Caudovirales	Siphoviridae	Mudcatvirus		Overlap (VC_171/VC_173/VC_174)
Arthrobacter~phage~Colucci	Heunggongvirae	Uroviricota	Caudoviricetes	Caudovirales	Myoviridae	Klausavirus	preVC_153	Clustered	VC_153_0	6	0.6081	1.0	4.691541647931454	0.6081	1.0	1	1	1	1	1	1
Arthrobacter~phage~Constance	Heunggongvirae	Uroviricota	Caudoviricetes	Caudovirales	Siphoviridae	Bridgettevirus	preVC_168	Clustered	VC_168_0	5	0.9601	0.99987585	4.634490676556768	0.96	1.0	1	1	1	1	1	1
Arthrobacter~phage~Coral	Heunggongvirae	Uroviricota	Caudoviricetes	Caudovirales	Siphoviridae	Coralvirus	preVC_155	Clustered	VC_155_0	6	0.8333	1.0	5.729051736741271	0.8333	1.0	1	1	1	1	1	4
Arthrobacter~phage~Decurro	Heunggongvirae	Uroviricota	Caudoviricetes	Caudovirales	Siphoviridae	Decurrovirus	preVC_176	Clustered	VC_176_0	5	1.0	0.0	3.941642338248304	0.0	1.0	1	1	1	1	1	1
Arthrobacter~phage~DrManhattan	Heunggongvirae	Uroviricota	Caudoviricetes	Caudovirales	Siphoviridae	Manhattanvirus	preVC_166	Clustered	VC_166_0	4	0.5269	0.99996036	5.787448967499372	0.5269	1.0	1	1	1	1	1	4
Arthrobacter~phage~DrRobert	Heunggongvirae	Uroviricota	Caudoviricetes	Caudovirales	Siphoviridae	Korravirus	preVC_156	Clustered	VC_156_0	22	0.9408	1.0	3.5301097480944748	0.9408	1.0	1	1	1	1	1	1
Arthrobacter~phage~DrYang	Heunggongvirae	Uroviricota	Caudoviricetes	Caudovirales	Myoviridae	Klausavirus	preVC_153	Clustered	VC_153_0	6	0.6081	1.0	4.691541647931454	0.6081	1.0	1	1	1	1	1	1
Arthrobacter~phage~Eileen	Heunggongvirae	Uroviricota	Caudoviricetes	Caudovirales	Siphoviridae	Bridgettevirus	preVC_168	Clustered	VC_168_0	5	0.9601	0.99987585	4.634490676556768	0.96	1.0	1	1	1	1	1	1
Arthrobacter~phage~Galaxy	Heunggongvirae	Uroviricota	Caudoviricetes	Caudovirales	Siphoviridae	Galaxyvirus	preVC_155	Clustered	VC_155_0	6	0.8333	1.0	5.729051736741271	0.8333	1.0	1	1	1	1	1	4
Arthrobacter~phage~Gisselle	Heunggongvirae	Uroviricota	Caudoviricetes	Caudovirales	Siphoviridae	Korravirus	preVC_156	Clustered	VC_156_0	22	0.9408	1.0	3.5301097480944748	0.9408	1.0	1	1	1	1	1	1
Arthrobacter~phage~Glenn	Heunggongvirae	Uroviricota	Caudoviricetes	Caudovirales	Siphoviridae	Korravirus	preVC_156	Clustered	VC_156_0	22	0.9408	1.0	3.5301097480944748	0.9408	1.0	1	1	1	1	1	1
Arthrobacter~phage~Gordon	Heunggongvirae	Uroviricota	Caudoviricetes	Caudovirales	Siphoviridae	Gordonvirus		Overlap (VC_172/VC_173/VC_174)
Arthrobacter~phage~GreenHearts	Heunggongvirae	Uroviricota	Caudoviricetes	Caudovirales	Siphoviridae	Korravirus	preVC_156	Clustered	VC_156_0	22	0.9408	1.0	3.5301097480944748	0.9408	1.0	1	1	1	1	1	1
Arthrobacter~phage~Greenhouse	Heunggongvirae	Uroviricota	Caudoviricetes	Caudovirales	Siphoviridae	Korravirus	preVC_156	Clustered	VC_156_0	22	0.9408	1.0	3.5301097480944748	0.9408	1.0	1	1	1	1	1	1
Arthrobacter~phage~HunterDalle	Heunggongvirae	Uroviricota	Caudoviricetes	Caudovirales	Siphoviridae	Korravirus	preVC_156	Clustered	VC_156_0	22	0.9408	1.0	3.5301097480944748	0.9408	1.0	1	1	1	1	1	1
Arthrobacter~phage~Huntingdon	Heunggongvirae	Uroviricota	Caudoviricetes	Caudovirales	Siphoviridae	Korravirus	preVC_156	Clustered	VC_156_0	22	0.9408	1.0	3.5301097480944748	0.9408	1.0	1	1	1	1	1	1
Arthrobacter~phage~Jasmine	Heunggongvirae	Uroviricota	Caudoviricetes	Caudovirales	Podoviridae	Jasminevirus	preVC_161	Clustered	VC_161_0	2	1.0	0.0	2.6457513110645907	0.0	1.0	1	1	1	1	1	1
Arthrobacter~phage~Jawnski	Heunggongvirae	Uroviricota	Caudoviricetes	Caudovirales	Myoviridae	Marthavirus	preVC_152	Clustered	VC_152_0	9	0.6872	1.0	3.1884245991936546	0.6872	1.0	1	1	1	1	1	1
Arthrobacter~phage~Joann	Heunggongvirae	Uroviricota	Caudoviricetes	Caudovirales	Siphoviridae	Korravirus	preVC_156	Clustered	VC_156_0	22	0.9408	1.0	3.5301097480944748	0.9408	1.0	1	1	1	1	1	1
Arthrobacter~phage~Judy	Heunggongvirae	Uroviricota	Caudoviricetes	Caudovirales	Siphoviridae	Bridgettevirus	preVC_168	Clustered	VC_168_0	5	0.9601	0.99987585	4.634490676556768	0.96	1.0	1	1	1	1	1	1
Arthrobacter~phage~KBurrousTX	Heunggongvirae	Uroviricota	Caudoviricetes	Caudovirales	Myoviridae	Klausavirus	preVC_153	Clustered	VC_153_0	6	0.6081	1.0	4.691541647931454	0.6081	1.0	1	1	1	1	1	1
Arthrobacter~phage~KellEzio	Heunggongvirae	Uroviricota	Caudoviricetes	Caudovirales	Siphoviridae	Kelleziovirus	preVC_179	Clustered	VC_179_0	2	1.0	0.0	2.0	0.0	1.0	1	1	1	1	1	1
Arthrobacter~phage~Kepler	Heunggongvirae	Uroviricota	Caudoviricetes	Caudovirales	Siphoviridae	Coralvirus	preVC_155	Clustered	VC_155_0	6	0.8333	1.0	5.729051736741271	0.8333	1.0	1	1	1	1	1	4
Arthrobacter~phage~Kitkat	Heunggongvirae	Uroviricota	Caudoviricetes	Caudovirales	Siphoviridae	Kelleziovirus	preVC_179	Clustered	VC_179_0	2	1.0	0.0	2.0	0.0	1.0	1	1	1	1	1	1
Arthrobacter~phage~Kittykat	Heunggongvirae	Uroviricota	Caudoviricetes	Caudovirales	Siphoviridae	Korravirus	preVC_156	Clustered	VC_156_0	22	0.9408	1.0	3.5301097480944748	0.9408	1.0	1	1	1	1	1	1
Arthrobacter~phage~Korra	Heunggongvirae	Uroviricota	Caudoviricetes	Caudovirales	Siphoviridae	Korravirus	preVC_156	Clustered	VC_156_0	22	0.9408	1.0	3.5301097480944748	0.9408	1.0	1	1	1	1	1	1
Arthrobacter~phage~Kuleana	Heunggongvirae	Uroviricota	Caudoviricetes	Caudovirales	Siphoviridae	Kuleanavirus	preVC_155	Clustered	VC_155_0	6	0.8333	1.0	5.729051736741271	0.8333	1.0	1	1	1	1	1	4
Arthrobacter~phage~Laroye	Heunggongvirae	Uroviricota	Caudoviricetes	Caudovirales	Siphoviridae	Laroyevirus	preVC_180	Clustered	VC_180_0	4	0.9968	0.97376056	2.7731064344362544	0.9707	1.0	1	1	1	1	1	1
Arthrobacter~phage~LiSara	Heunggongvirae	Uroviricota	Caudoviricetes	Caudovirales	Siphoviridae	Laroyevirus	preVC_180	Clustered	VC_180_0	4	0.9968	0.97376056	2.7731064344362544	0.9707	1.0	1	1	1	1	1	1
Arthrobacter~phage~Liebe	Heunggongvirae	Uroviricota	Caudoviricetes	Caudovirales	Siphoviridae	Liebevirus	preVC_166	Clustered	VC_166_0	4	0.5269	0.99996036	5.787448967499372	0.5269	1.0	1	1	1	1	1	4
Arthrobacter~phage~Litotes	Heunggongvirae	Uroviricota	Caudoviricetes	Caudovirales	Siphoviridae	Korravirus	preVC_156	Clustered	VC_156_0	22	0.9408	1.0	3.5301097480944748	0.9408	1.0	1	1	1	1	1	1
Arthrobacter~phage~Lymara	Heunggongvirae	Uroviricota	Caudoviricetes	Caudovirales	Myoviridae	Klausavirus	preVC_153	Clustered	VC_153_0	6	0.6081	1.0	4.691541647931454	0.6081	1.0	1	1	1	1	1	1
Arthrobacter~phage~Maja	Heunggongvirae	Uroviricota	Caudoviricetes	Caudovirales	Siphoviridae	Majavirus	preVC_157	Clustered	VC_157_0	2	0.1114	0.8817056	7.615773105863909	0.0982	1.0	1	1	1	1	1	1
Arthrobacter~phage~MamaPearl	Heunggongvirae	Uroviricota	Caudoviricetes	Caudovirales	Siphoviridae	Korravirus	preVC_156	Clustered	VC_156_0	22	0.9408	1.0	3.5301097480944748	0.9408	1.0	1	1	1	1	1	1
Arthrobacter~phage~Martha	Heunggongvirae	Uroviricota	Caudoviricetes	Caudovirales	Myoviridae	Marthavirus	preVC_152	Clustered	VC_152_0	9	0.6872	1.0	3.1884245991936546	0.6872	1.0	1	1	1	1	1	1
Arthrobacter~phage~Mendel	Heunggongvirae	Uroviricota	Caudoviricetes	Caudovirales	Podoviridae	Anjalivirus	preVC_85	Clustered	VC_85_0	2	0.6298	0.79695985	1.7320508075688772	0.5019	1.0	1	1	1	1	1	1
Arthrobacter~phage~Molivia	Heunggongvirae	Uroviricota	Caudoviricetes	Caudovirales	Siphoviridae	Amigovirus	preVC_162	Clustered	VC_162_0	2	0.7667	0.77777778	2.0	0.5963	1.0	1	1	1	1	1	1
Arthrobacter~phage~Mudcat	Heunggongvirae	Uroviricota	Caudoviricetes	Caudovirales	Siphoviridae	Mudcatvirus		Overlap (VC_171/VC_173/VC_174)
Arthrobacter~phage~Mufasa8	Heunggongvirae	Uroviricota	Caudoviricetes	Caudovirales	Siphoviridae	Mufasoctovirus	preVC_154	Clustered	VC_154_0	2	0.8639	0.81221873	5.744562646538029	0.7017	1.0	1	1	1	1	1	2
Arthrobacter~phage~Nubia	Heunggongvirae	Uroviricota	Caudoviricetes	Caudovirales	Siphoviridae	Korravirus	preVC_156	Clustered	VC_156_0	22	0.9408	1.0	3.5301097480944748	0.9408	1.0	1	1	1	1	1	1
Arthrobacter~phage~Oxynfrius	Heunggongvirae	Uroviricota	Caudoviricetes	Caudovirales	Siphoviridae	Korravirus	preVC_156	Clustered	VC_156_0	22	0.9408	1.0	3.5301097480944748	0.9408	1.0	1	1	1	1	1	1
Arthrobacter~phage~Peas	Heunggongvirae	Uroviricota	Caudoviricetes	Caudovirales	Siphoviridae	Bridgettevirus	preVC_168	Clustered	VC_168_0	5	0.9601	0.99987585	4.634490676556768	0.96	1.0	1	1	1	1	1	1
Arthrobacter~phage~Piccoletto	Heunggongvirae	Uroviricota	Caudoviricetes	Caudovirales	Myoviridae	Marthavirus	preVC_152	Clustered	VC_152_0	9	0.6872	1.0	3.1884245991936546	0.6872	1.0	1	1	1	1	1	1
Arthrobacter~phage~Preamble	Heunggongvirae	Uroviricota	Caudoviricetes	Caudovirales	Siphoviridae	Korravirus	preVC_156	Clustered	VC_156_0	22	0.9408	1.0	3.5301097480944748	0.9408	1.0	1	1	1	1	1	1
Arthrobacter~phage~PrincessTrina	Heunggongvirae	Uroviricota	Caudoviricetes	Caudovirales	Myoviridae	Klausavirus	preVC_153	Clustered	VC_153_0	6	0.6081	1.0	4.691541647931454	0.6081	1.0	1	1	1	1	1	1
Arthrobacter~phage~Pumancara	Heunggongvirae	Uroviricota	Caudoviricetes	Caudovirales	Siphoviridae	Korravirus	preVC_156	Clustered	VC_156_0	22	0.9408	1.0	3.5301097480944748	0.9408	1.0	1	1	1	1	1	1
Arthrobacter~phage~Salgado	Heunggongvirae	Uroviricota	Caudoviricetes	Caudovirales	Siphoviridae	Laroyevirus	preVC_180	Clustered	VC_180_0	4	0.9968	0.97376056	2.7731064344362544	0.9707	1.0	1	1	1	1	1	1
Arthrobacter~phage~Sergei	Heunggongvirae	Uroviricota	Caudoviricetes	Caudovirales	Siphoviridae	Korravirus	preVC_156	Clustered	VC_156_0	22	0.9408	1.0	3.5301097480944748	0.9408	1.0	1	1	1	1	1	1
Arthrobacter~phage~Shade	Heunggongvirae	Uroviricota	Caudoviricetes	Caudovirales	Myoviridae	Marthavirus	preVC_152	Clustered	VC_152_0	9	0.6872	1.0	3.1884245991936546	0.6872	1.0	1	1	1	1	1	1
Arthrobacter~phage~Sonali	Heunggongvirae	Uroviricota	Caudoviricetes	Caudovirales	Siphoviridae	Sonalivirus	preVC_154	Clustered	VC_154_0	2	0.8639	0.81221873	5.744562646538029	0.7017	1.0	1	1	1	1	1	2
Arthrobacter~phage~Sonny	Heunggongvirae	Uroviricota	Caudoviricetes	Caudovirales	Myoviridae	Marthavirus	preVC_152	Clustered	VC_152_0	9	0.6872	1.0	3.1884245991936546	0.6872	1.0	1	1	1	1	1	1
Arthrobacter~phage~Tank	Heunggongvirae	Uroviricota	Caudoviricetes	Caudovirales	Siphoviridae	Tankvirus		Outlier
Arthrobacter~phage~TripleJ	Heunggongvirae	Uroviricota	Caudoviricetes	Caudovirales	Siphoviridae	Triplejayvirus	preVC_163	Clustered	VC_163_0	2	0.1495	0.89862497	7.0710678118654755	0.1343	1.0	1	1	1	1	1	2
Arthrobacter~phage~Urla	Heunggongvirae	Uroviricota	Caudoviricetes	Caudovirales	Siphoviridae	Korravirus	preVC_156	Clustered	VC_156_0	22	0.9408	1.0	3.5301097480944748	0.9408	1.0	1	1	1	1	1	1
Arthrobacter~phage~Vibaki	Heunggongvirae	Uroviricota	Caudoviricetes	Caudovirales	Myoviridae	Vibakivirus		Outlier
Arthrobacter~phage~Wawa	Heunggongvirae	Uroviricota	Caudoviricetes	Caudovirales	Siphoviridae	Korravirus	preVC_156	Clustered	VC_156_0	22	0.9408	1.0	3.5301097480944748	0.9408	1.0	1	1	1	1	1	1
Arthrobacter~phage~Wayne	Heunggongvirae	Uroviricota	Caudoviricetes	Caudovirales	Siphoviridae	Korravirus	preVC_156	Clustered	VC_156_0	22	0.9408	1.0	3.5301097480944748	0.9408	1.0	1	1	1	1	1	1
Arthrobacter~phage~Wheelbite	Heunggongvirae	Uroviricota	Caudoviricetes	Caudovirales	Siphoviridae	Laroyevirus	preVC_180	Clustered	VC_180_0	4	0.9968	0.97376056	2.7731064344362544	0.9707	1.0	1	1	1	1	1	1
Arthrobacter~phage~Yang	Heunggongvirae	Uroviricota	Caudoviricetes	Caudovirales	Siphoviridae	Yangvirus	preVC_166	Clustered	VC_166_0	4	0.5269	0.99996036	5.787448967499372	0.5269	1.0	1	1	1	1	1	4
Arthrobacter~phage~Zartrosa	Heunggongvirae	Uroviricota	Caudoviricetes	Caudovirales	Myoviridae	Marthavirus	preVC_152	Clustered	VC_152_0	9	0.6872	1.0	3.1884245991936546	0.6872	1.0	1	1	1	1	1	1
Arthrobacter~phage~vB_ArS-ArV2	Heunggongvirae	Uroviricota	Caudoviricetes	Caudovirales	Siphoviridae	Unassigned	preVC_157	Clustered	VC_157_0	2	0.1114	0.8817056	7.615773105863909	0.0982	1.0	1	1	1	1	1	1
Arthrobacter~phage~vB_ArtM-ArV1	Heunggongvirae	Uroviricota	Caudoviricetes	Caudovirales	Myoviridae	Klausavirus	preVC_153	Clustered	VC_153_0	6	0.6081	1.0	4.691541647931454	0.6081	1.0	1	1	1	1	1	1
Aurantimonas~phage~AmM-1	Heunggongvirae	Uroviricota	Caudoviricetes	Caudovirales	Myoviridae	Unassigned		Outlier
Azobacteroides~phage~ProJPt-Bp1	Heunggongvirae	Uroviricota	Caudoviricetes	Caudovirales	Podoviridae	Unassigned		Singleton
Azospirillum~phage~Cd	Heunggongvirae	Uroviricota	Caudoviricetes	Caudovirales	Siphoviridae	Unassigned		Singleton
Bacillus~phage~0305phi8-36	Heunggongvirae	Uroviricota	Caudoviricetes	Caudovirales	Myoviridae	Unassigned		Singleton
Bacillus~phage~250	Heunggongvirae	Uroviricota	Caudoviricetes	Caudovirales	Siphoviridae	Cecivirus		Overlap (VC_188/VC_189/VC_191)
Bacillus~phage~AP50	Bamfordvirae	Preplasmiviricota	Tectiliviricetes	Kalamavirales	Tectiviridae	Betatectivirus	preVC_194	Clustered	VC_194_0	4	1.0	0.0	3.8057172889574544	0.0	1.0	1	1	1	1	1	1
Bacillus~phage~AR9	Heunggongvirae	Uroviricota	Caudoviricetes	Caudovirales	Myoviridae	Takahashivirus	preVC_195	Clustered	VC_195_0	2	0.7113	0.33333333	1.4142135623730951	0.2371	1.0	1	1	1	1	1	1
Bacillus~phage~Andromeda	Heunggongvirae	Uroviricota	Caudoviricetes	Caudovirales	Siphoviridae	Andromedavirus	preVC_196	Clustered	VC_196_0	8	0.9993	0.99846008	3.630419398765509	0.9978	1.0	1	1	1	1	1	1
Bacillus~phage~Aurora	Heunggongvirae	Uroviricota	Caudoviricetes	Caudovirales	Salasmaviridae	Claudivirus	preVC_86	Clustered	VC_86_0	15	0.7836	1.0	3.983048195654349	0.7836	1.0	1	1	1	1	1	3
Bacillus~phage~AvesoBmore	Heunggongvirae	Uroviricota	Caudoviricetes	Caudovirales	Herelleviridae	Bequatrovirus		Overlap (VC_198/VC_199)
Bacillus~phage~B4	Heunggongvirae	Uroviricota	Caudoviricetes	Caudovirales	Herelleviridae	Bequatrovirus		Overlap (VC_198/VC_199)
Bacillus~phage~B5S	Heunggongvirae	Uroviricota	Caudoviricetes	Caudovirales	Herelleviridae	Bequatrovirus		Overlap (VC_198/VC_199)
Bacillus~phage~BCASJ1c	Heunggongvirae	Uroviricota	Caudoviricetes	Caudovirales	Siphoviridae	Jarrellvirus		Outlier
Bacillus~phage~BCD7	Heunggongvirae	Uroviricota	Caudoviricetes	Caudovirales	Myoviridae	Becedseptimavirus	preVC_208	Clustered	VC_208_0	2	0.7378	0.0	8.426149773176359	0.0	1.0	1	1	1	1	1	2
Bacillus~phage~BCP78	Heunggongvirae	Uroviricota	Caudoviricetes	Caudovirales	Herelleviridae	Tsarbombavirus	preVC_197	Clustered	VC_197_0	3	0.0512	0.996951	5.526030631418805	0.051	1.0	1	1	1	1	1	1
Bacillus~phage~BCP8-2	Heunggongvirae	Uroviricota	Caudoviricetes	Caudovirales	Herelleviridae	Caeruleovirus	preVC_197	Clustered	VC_197_4	2	0.0252	0.88975113	6.928203230275509	0.0224	1.0	1	1	1	1	1	1
Bacillus~phage~BCU4	Heunggongvirae	Uroviricota	Caudoviricetes	Caudovirales	Herelleviridae	Tsarbombavirus	preVC_197	Clustered	VC_197_0	3	0.0512	0.996951	5.526030631418805	0.051	1.0	1	1	1	1	1	1
Bacillus~phage~BPS10C	Heunggongvirae	Uroviricota	Caudoviricetes	Caudovirales	Herelleviridae	Wphvirus	preVC_198	Clustered	VC_198_1	4	0.0698	0.99847408	7.092189731619704	0.0696	1.0	1	1	1	1	1	1
Bacillus~phage~BPS13	Heunggongvirae	Uroviricota	Caudoviricetes	Caudovirales	Herelleviridae	Wphvirus	preVC_198	Clustered	VC_198_1	4	0.0698	0.99847408	7.092189731619704	0.0696	1.0	1	1	1	1	1	1
Bacillus~phage~BSP38	Heunggongvirae	Uroviricota	Caudoviricetes	Caudovirales	Herelleviridae	Jeonjuvirus	preVC_197	Clustered	VC_197_9	2	0.0293	0.90392957	8.602325267042627	0.0265	1.0	1	1	1	1	1	2
Bacillus~phage~BalMu-1	Heunggongvirae	Uroviricota	Caudoviricetes	Caudovirales	Myoviridae	Unassigned	preVC_211	Clustered	VC_211_0	2	0.0399	0.72201267	6.708203932499369	0.0288	1.0	1	1	1	1	1	1
Bacillus~phage~Bam35c	Bamfordvirae	Preplasmiviricota	Tectiliviricetes	Kalamavirales	Tectiviridae	Betatectivirus	preVC_194	Clustered	VC_194_0	4	1.0	0.0	3.8057172889574544	0.0	1.0	1	1	1	1	1	1
Bacillus~phage~Baseball_field	Heunggongvirae	Uroviricota	Caudoviricetes	Caudovirales	Salasmaviridae	Claudivirus	preVC_86	Clustered	VC_86_0	15	0.7836	1.0	3.983048195654349	0.7836	1.0	1	1	1	1	1	3
Bacillus~phage~Bastille	Heunggongvirae	Uroviricota	Caudoviricetes	Caudovirales	Herelleviridae	Bastillevirus		Overlap (VC_198/VC_199)
Bacillus~phage~BceA1	Heunggongvirae	Uroviricota	Caudoviricetes	Caudovirales	Siphoviridae	Beceayunavirus		Overlap (VC_95/VC_192)
Bacillus~phage~Bcp1	Heunggongvirae	Uroviricota	Caudoviricetes	Caudovirales	Herelleviridae	Caeruleovirus	preVC_197	Clustered	VC_197_5	4	0.0789	0.99994696	7.857281590678454	0.0789	1.0	1	1	1	1	1	1
Bacillus~phage~BeachBum	Heunggongvirae	Uroviricota	Caudoviricetes	Caudovirales	Salasmaviridae	Harambevirus		Overlap (VC_88/VC_90)
Bacillus~phage~Belinda	Heunggongvirae	Uroviricota	Caudoviricetes	Caudovirales	Herelleviridae	Wphvirus	preVC_198	Clustered	VC_198_0	12	0.3123	1.0	5.621954389968158	0.3123	1.0	1	1	1	1	1	1
Bacillus~phage~BigBertha	Heunggongvirae	Uroviricota	Caudoviricetes	Caudovirales	Herelleviridae	Bequatrovirus		Overlap (VC_198/VC_199)
Bacillus~phage~Blastoid	Heunggongvirae	Uroviricota	Caudoviricetes	Caudovirales	Siphoviridae	Andromedavirus	preVC_196	Clustered	VC_196_0	8	0.9993	0.99846008	3.630419398765509	0.9978	1.0	1	1	1	1	1	1
Bacillus~phage~Bobb	Heunggongvirae	Uroviricota	Caudoviricetes	Caudovirales	Herelleviridae	Agatevirus	preVC_197	Clustered	VC_197_6	3	0.0647	0.99650283	4.853406592853679	0.0645	1.0	1	1	1	1	1	1
Bacillus~phage~Bp8p-C	Heunggongvirae	Uroviricota	Caudoviricetes	Caudovirales	Herelleviridae	Agatevirus	preVC_197	Clustered	VC_197_6	3	0.0647	0.99650283	4.853406592853679	0.0645	1.0	1	1	1	1	1	1
Bacillus~phage~Bp8p-T	Heunggongvirae	Uroviricota	Caudoviricetes	Caudovirales	Herelleviridae	Agatevirus	preVC_197	Clustered	VC_197_6	3	0.0647	0.99650283	4.853406592853679	0.0645	1.0	1	1	1	1	1	1
Bacillus~phage~BtCS33	Heunggongvirae	Uroviricota	Caudoviricetes	Caudovirales	Siphoviridae	Camtrevirus		Overlap (VC_190/VC_192)
Bacillus~phage~CAM003	Heunggongvirae	Uroviricota	Caudoviricetes	Caudovirales	Herelleviridae	Bastillevirus		Overlap (VC_198/VC_199)
Bacillus~phage~CP-51	Heunggongvirae	Uroviricota	Caudoviricetes	Caudovirales	Herelleviridae	Siminovitchvirus		Overlap (VC_200/VC_216)
Bacillus~phage~CampHawk	Heunggongvirae	Uroviricota	Caudoviricetes	Caudovirales	Herelleviridae	Okubovirus	preVC_199	Clustered	VC_199_0	2	0.2361	0.90927058	2.449489742783178	0.2147	1.0	1	1	1	1	1	1
Bacillus~phage~Carmen17	Heunggongvirae	Uroviricota	Caudoviricetes	Caudovirales	Siphoviridae	Carmenvirus	preVC_187	Clustered	VC_187_0	3	0.399	0.9967746	2.904990142674523	0.3977	1.0	1	1	1	1	1	2
Bacillus~phage~Claudi	Heunggongvirae	Uroviricota	Caudoviricetes	Caudovirales	Salasmaviridae	Claudivirus	preVC_86	Clustered	VC_86_0	15	0.7836	1.0	3.983048195654349	0.7836	1.0	1	1	1	1	1	3
Bacillus~phage~Curly	Heunggongvirae	Uroviricota	Caudoviricetes	Caudovirales	Siphoviridae	Andromedavirus	preVC_196	Clustered	VC_196_0	8	0.9993	0.99846008	3.630419398765509	0.9978	1.0	1	1	1	1	1	1
Bacillus~phage~DIGNKC	Heunggongvirae	Uroviricota	Caudoviricetes	Caudovirales	Herelleviridae	Wphvirus	preVC_198	Clustered	VC_198_0	12	0.3123	1.0	5.621954389968158	0.3123	1.0	1	1	1	1	1	1
Bacillus~phage~DK1	Heunggongvirae	Uroviricota	Caudoviricetes	Caudovirales	Salasmaviridae	Hemphillvirus	preVC_86	Clustered	VC_86_0	15	0.7836	1.0	3.983048195654349	0.7836	1.0	1	1	1	1	1	3
Bacillus~phage~DK2	Heunggongvirae	Uroviricota	Caudoviricetes	Caudovirales	Salasmaviridae	Hemphillvirus	preVC_86	Clustered	VC_86_0	15	0.7836	1.0	3.983048195654349	0.7836	1.0	1	1	1	1	1	3
Bacillus~phage~DK3	Heunggongvirae	Uroviricota	Caudoviricetes	Caudovirales	Salasmaviridae	Hemphillvirus	preVC_86	Clustered	VC_86_0	15	0.7836	1.0	3.983048195654349	0.7836	1.0	1	1	1	1	1	3
Bacillus~phage~DLc1	Heunggongvirae	Uroviricota	Caudoviricetes	Caudovirales	Salasmaviridae	Unassigned	preVC_86	Clustered	VC_86_0	15	0.7836	1.0	3.983048195654349	0.7836	1.0	1	1	1	1	1	3
Bacillus~phage~Deep-Purple	Heunggongvirae	Uroviricota	Caudoviricetes	Caudovirales	Siphoviridae	Deurplevirus		Outlier
Bacillus~phage~Deep~Blue	Heunggongvirae	Uroviricota	Caudoviricetes	Caudovirales	Herelleviridae	Caeruleovirus	preVC_197	Clustered	VC_197_5	4	0.0789	0.99994696	7.857281590678454	0.0789	1.0	1	1	1	1	1	1
Bacillus~phage~DirtyBetty	Heunggongvirae	Uroviricota	Caudoviricetes	Caudovirales	Herelleviridae	Wphvirus	preVC_198	Clustered	VC_198_0	12	0.3123	1.0	5.621954389968158	0.3123	1.0	1	1	1	1	1	1
Bacillus~phage~Eldridge	Heunggongvirae	Uroviricota	Caudoviricetes	Caudovirales	Herelleviridae	Eldridgevirus	preVC_197	Clustered	VC_197_1	2	0.0305	0.91217926	9.0	0.0278	0.0	1	1	1	1	1	2
Bacillus~phage~Eoghan	Heunggongvirae	Uroviricota	Caudoviricetes	Caudovirales	Siphoviridae	Andromedavirus	preVC_196	Clustered	VC_196_0	8	0.9993	0.99846008	3.630419398765509	0.9978	1.0	1	1	1	1	1	1
Bacillus~phage~Evoli	Heunggongvirae	Uroviricota	Caudoviricetes	Caudovirales	Herelleviridae	Bastillevirus		Overlap (VC_198/VC_199)
Bacillus~phage~Eyuki	Heunggongvirae	Uroviricota	Caudoviricetes	Caudovirales	Herelleviridae	Wphvirus	preVC_198	Clustered	VC_198_0	12	0.3123	1.0	5.621954389968158	0.3123	1.0	1	1	1	1	1	1
Bacillus~phage~Fah	Heunggongvirae	Uroviricota	Caudoviricetes	Caudovirales	Siphoviridae	Wbetavirus	preVC_189	Clustered	VC_189_0	3	0.3713	0.99628966	2.7937066308671263	0.3699	1.0	1	1	1	1	1	1
Bacillus~phage~Finn	Heunggongvirae	Uroviricota	Caudoviricetes	Caudovirales	Siphoviridae	Andromedavirus	preVC_196	Clustered	VC_196_0	8	0.9993	0.99846008	3.630419398765509	0.9978	1.0	1	1	1	1	1	1
Bacillus~phage~G	Heunggongvirae	Uroviricota	Caudoviricetes	Caudovirales	Myoviridae	Donellivirus	preVC_225	Clustered/Singleton	VC_225_0	1	0.0	0.0	0	0.0	1.0	1	1	1	1	1	1
Bacillus~phage~GA1	Heunggongvirae	Uroviricota	Caudoviricetes	Caudovirales	Salasmaviridae	Gaunavirus		Overlap (VC_89/VC_90)
Bacillus~phage~GIL16c	Bamfordvirae	Preplasmiviricota	Tectiliviricetes	Kalamavirales	Tectiviridae	Betatectivirus	preVC_194	Clustered	VC_194_0	4	1.0	0.0	3.8057172889574544	0.0	1.0	1	1	1	1	1	1
Bacillus~phage~Gamma	Heunggongvirae	Uroviricota	Caudoviricetes	Caudovirales	Siphoviridae	Wbetavirus	preVC_189	Clustered	VC_189_0	3	0.3713	0.99628966	2.7937066308671263	0.3699	1.0	1	1	1	1	1	1
Bacillus~phage~Glittering	Heunggongvirae	Uroviricota	Caudoviricetes	Caudovirales	Siphoviridae	Andromedavirus	preVC_196	Clustered	VC_196_0	8	0.9993	0.99846008	3.630419398765509	0.9978	1.0	1	1	1	1	1	1
Bacillus~phage~Grass	Heunggongvirae	Uroviricota	Caudoviricetes	Caudovirales	Herelleviridae	Nitunavirus	preVC_197	Clustered	VC_197_8	2	0.0306	0.90287451	8.306623862918075	0.0276	1.0	1	1	1	1	1	1
Bacillus~phage~Gxv1	Heunggongvirae	Uroviricota	Caudoviricetes	Caudovirales	Salasmaviridae	Salasvirus	preVC_89	Clustered	VC_89_0	7	0.3877	1.0	2.5844166133716233	0.3877	1.0	1	1	1	1	1	2
Bacillus~phage~Hakuna	Heunggongvirae	Uroviricota	Caudoviricetes	Caudovirales	Herelleviridae	Wphvirus	preVC_198	Clustered	VC_198_0	12	0.3123	1.0	5.621954389968158	0.3123	1.0	1	1	1	1	1	1
Bacillus~phage~Harambe	Heunggongvirae	Uroviricota	Caudoviricetes	Caudovirales	Salasmaviridae	Harambevirus		Overlap (VC_88/VC_90)
Bacillus~phage~Hoody~T	Heunggongvirae	Uroviricota	Caudoviricetes	Caudovirales	Herelleviridae	Bastillevirus		Overlap (VC_198/VC_199)
Bacillus~phage~IEBH	Heunggongvirae	Uroviricota	Caudoviricetes	Caudovirales	Siphoviridae	Cecivirus		Overlap (VC_188/VC_189/VC_191)
Bacillus~phage~JBP901	Heunggongvirae	Uroviricota	Caudoviricetes	Caudovirales	Herelleviridae	Caeruleovirus	preVC_197	Clustered	VC_197_4	2	0.0252	0.88975113	6.928203230275509	0.0224	1.0	1	1	1	1	1	1
Bacillus~phage~JL	Heunggongvirae	Uroviricota	Caudoviricetes	Caudovirales	Herelleviridae	Siminovitchvirus		Overlap (VC_200/VC_216)
Bacillus~phage~Juan	Heunggongvirae	Uroviricota	Caudoviricetes	Caudovirales	Salasmaviridae	Claudivirus	preVC_86	Clustered	VC_86_0	15	0.7836	1.0	3.983048195654349	0.7836	1.0	1	1	1	1	1	3
Bacillus~phage~Karezi	Heunggongvirae	Uroviricota	Caudoviricetes	Caudovirales	Salasmaviridae	Karezivirus		Overlap (VC_89/VC_90)
Bacillus~phage~Kida	Heunggongvirae	Uroviricota	Caudoviricetes	Caudovirales	Herelleviridae	Wphvirus	preVC_198	Clustered	VC_198_0	12	0.3123	1.0	5.621954389968158	0.3123	1.0	1	1	1	1	1	1
Bacillus~phage~KonjoTrouble	Heunggongvirae	Uroviricota	Caudoviricetes	Caudovirales	Salasmaviridae	Claudivirus	preVC_86	Clustered	VC_86_0	15	0.7836	1.0	3.983048195654349	0.7836	1.0	1	1	1	1	1	3
Bacillus~phage~MG-B1	Heunggongvirae	Uroviricota	Caudoviricetes	Caudovirales	Salasmaviridae	Klosterneuburgvirus	preVC_86	Clustered	VC_86_0	15	0.7836	1.0	3.983048195654349	0.7836	1.0	1	1	1	1	1	3
Bacillus~phage~Mater	Heunggongvirae	Uroviricota	Caudoviricetes	Caudovirales	Herelleviridae	Matervirus	preVC_197	Clustered/Singleton	VC_197_2	1	0.0	0.0	0	0.0	1.0	1	1	1	1	1	1
Bacillus~phage~Megatron	Heunggongvirae	Uroviricota	Caudoviricetes	Caudovirales	Herelleviridae	Wphvirus	preVC_198	Clustered	VC_198_0	12	0.3123	1.0	5.621954389968158	0.3123	1.0	1	1	1	1	1	1
Bacillus~phage~Mgbh1	Heunggongvirae	Uroviricota	Caudoviricetes	Caudovirales	Siphoviridae	Magadivirus		Outlier
Bacillus~phage~Moonbeam	Heunggongvirae	Uroviricota	Caudoviricetes	Caudovirales	Herelleviridae	Moonbeamvirus	preVC_197	Clustered	VC_197_1	2	0.0305	0.91217926	9.0	0.0278	0.0	1	1	1	1	1	2
Bacillus~phage~Nemo	Heunggongvirae	Uroviricota	Caudoviricetes	Caudovirales	Herelleviridae	Wphvirus	preVC_198	Clustered	VC_198_0	12	0.3123	1.0	5.621954389968158	0.3123	1.0	1	1	1	1	1	1
Bacillus~phage~Nf	Heunggongvirae	Uroviricota	Caudoviricetes	Caudovirales	Salasmaviridae	Beecentumtrevirus	preVC_89	Clustered	VC_89_0	7	0.3877	1.0	2.5844166133716233	0.3877	1.0	1	1	1	1	1	2
Bacillus~phage~Nigalana	Heunggongvirae	Uroviricota	Caudoviricetes	Caudovirales	Herelleviridae	Wphvirus	preVC_198	Clustered	VC_198_0	12	0.3123	1.0	5.621954389968158	0.3123	1.0	1	1	1	1	1	1
Bacillus~phage~NotTheCreek	Heunggongvirae	Uroviricota	Caudoviricetes	Caudovirales	Herelleviridae	Wphvirus	preVC_198	Clustered	VC_198_0	12	0.3123	1.0	5.621954389968158	0.3123	1.0	1	1	1	1	1	1
Bacillus~phage~PBC1	Heunggongvirae	Uroviricota	Caudoviricetes	Caudovirales	Siphoviridae	Pebcunavirus	preVC_187	Clustered	VC_187_0	3	0.399	0.9967746	2.904990142674523	0.3977	1.0	1	1	1	1	1	2
Bacillus~phage~PBS1	Heunggongvirae	Uroviricota	Caudoviricetes	Caudovirales	Myoviridae	Takahashivirus	preVC_195	Clustered	VC_195_0	2	0.7113	0.33333333	1.4142135623730951	0.2371	1.0	1	1	1	1	1	1
Bacillus~phage~PM1	Heunggongvirae	Uroviricota	Caudoviricetes	Caudovirales	Myoviridae	Pemunavirus	preVC_224	Clustered	VC_224_0	3	0.3248	0.93254416	8.069731103618869	0.3029	1.0	1	1	1	1	2	2
Bacillus~phage~PZA	Heunggongvirae	Uroviricota	Caudoviricetes	Caudovirales	Salasmaviridae	Salasvirus	preVC_89	Clustered	VC_89_0	7	0.3877	1.0	2.5844166133716233	0.3877	1.0	1	1	1	1	1	2
Bacillus~phage~Page	Heunggongvirae	Uroviricota	Caudoviricetes	Caudovirales	Podoviridae	Pagevirus	preVC_95	Clustered	VC_95_0	6	0.9792	0.99999843	2.7410200164593976	0.9792	1.0	1	1	1	1	1	1
Bacillus~phage~Palmer	Heunggongvirae	Uroviricota	Caudoviricetes	Caudovirales	Podoviridae	Pagevirus	preVC_95	Clustered	VC_95_0	6	0.9792	0.99999843	2.7410200164593976	0.9792	1.0	1	1	1	1	1	1
Bacillus~phage~Pascal	Heunggongvirae	Uroviricota	Caudoviricetes	Caudovirales	Podoviridae	Pagevirus	preVC_95	Clustered	VC_95_0	6	0.9792	0.99999843	2.7410200164593976	0.9792	1.0	1	1	1	1	1	1
Bacillus~phage~Pavlov	Heunggongvirae	Uroviricota	Caudoviricetes	Caudovirales	Podoviridae	Pagevirus	preVC_95	Clustered	VC_95_0	6	0.9792	0.99999843	2.7410200164593976	0.9792	1.0	1	1	1	1	1	1
Bacillus~phage~PfEFR-4	Heunggongvirae	Uroviricota	Caudoviricetes	Caudovirales	Siphoviridae	Hubeivirus	preVC_190	Clustered	VC_190_0	3	0.2808	0.99670513	4.014996645960561	0.2798	1.0	1	1	1	1	1	1
Bacillus~phage~PfEFR-5	Heunggongvirae	Uroviricota	Caudoviricetes	Caudovirales	Siphoviridae	Hubeivirus	preVC_190	Clustered	VC_190_0	3	0.2808	0.99670513	4.014996645960561	0.2798	1.0	1	1	1	1	1	1
Bacillus~phage~Phrodo	Heunggongvirae	Uroviricota	Caudoviricetes	Caudovirales	Herelleviridae	Bequatrovirus		Overlap (VC_198/VC_199)
Bacillus~phage~Pony	Heunggongvirae	Uroviricota	Caudoviricetes	Caudovirales	Podoviridae	Pagevirus	preVC_95	Clustered	VC_95_0	6	0.9792	0.99999843	2.7410200164593976	0.9792	1.0	1	1	1	1	1	1
Bacillus~phage~Pookie	Heunggongvirae	Uroviricota	Caudoviricetes	Caudovirales	Podoviridae	Pagevirus	preVC_95	Clustered	VC_95_0	6	0.9792	0.99999843	2.7410200164593976	0.9792	1.0	1	1	1	1	1	1
Bacillus~phage~QCM11	Heunggongvirae	Uroviricota	Caudoviricetes	Caudovirales	Salasmaviridae	Claudivirus	preVC_86	Clustered	VC_86_0	15	0.7836	1.0	3.983048195654349	0.7836	1.0	1	1	1	1	1	3
Bacillus~phage~Riggi	Heunggongvirae	Uroviricota	Caudoviricetes	Caudovirales	Siphoviridae	Andromedavirus	preVC_196	Clustered	VC_196_0	8	0.9993	0.99846008	3.630419398765509	0.9978	1.0	1	1	1	1	1	1
Bacillus~phage~Riley	Heunggongvirae	Uroviricota	Caudoviricetes	Caudovirales	Herelleviridae	Bequatrovirus		Overlap (VC_198/VC_199)
Bacillus~phage~SIOphi	Heunggongvirae	Uroviricota	Caudoviricetes	Caudovirales	Herelleviridae	Siophivirus	preVC_197	Clustered/Singleton	VC_197_10	1	0.0	0.0	0	0.0	1.0	1	1	1	1	1	1
Bacillus~phage~SP-10	Heunggongvirae	Uroviricota	Caudoviricetes	Caudovirales	Herelleviridae	Unassigned		Outlier
Bacillus~phage~SP-15	Heunggongvirae	Uroviricota	Caudoviricetes	Caudovirales	Myoviridae	Thornevirus	preVC_225	Clustered/Singleton	VC_225_1	1	0.0	0.0	0	0.0	1.0	1	1	1	1	1	1
Bacillus~phage~SPG24	Heunggongvirae	Uroviricota	Caudoviricetes	Caudovirales	Herelleviridae	Nitunavirus		Outlier
Bacillus~phage~SPO1	Heunggongvirae	Uroviricota	Caudoviricetes	Caudovirales	Herelleviridae	Okubovirus	preVC_199	Clustered	VC_199_0	2	0.2361	0.90927058	2.449489742783178	0.2147	1.0	1	1	1	1	1	1
Bacillus~phage~SPP1	Heunggongvirae	Uroviricota	Caudoviricetes	Caudovirales	Siphoviridae	Unassigned		Outlier
Bacillus~phage~SageFayge	Heunggongvirae	Uroviricota	Caudoviricetes	Caudovirales	Herelleviridae	Wphvirus	preVC_198	Clustered	VC_198_0	12	0.3123	1.0	5.621954389968158	0.3123	1.0	1	1	1	1	1	1
Bacillus~phage~SalinJah	Heunggongvirae	Uroviricota	Caudoviricetes	Caudovirales	Herelleviridae	Wphvirus	preVC_198	Clustered	VC_198_1	4	0.0698	0.99847408	7.092189731619704	0.0696	1.0	1	1	1	1	1	1
Bacillus~phage~SerPounce	Heunggongvirae	Uroviricota	Caudoviricetes	Caudovirales	Salasmaviridae	Claudivirus	preVC_86	Clustered	VC_86_0	15	0.7836	1.0	3.983048195654349	0.7836	1.0	1	1	1	1	1	3
Bacillus~phage~Shanette	Heunggongvirae	Uroviricota	Caudoviricetes	Caudovirales	Herelleviridae	Siminovitchvirus		Overlap (VC_200/VC_216)
Bacillus~phage~Shbh1	Heunggongvirae	Uroviricota	Caudoviricetes	Caudovirales	Herelleviridae	Shalavirus	preVC_197	Clustered/Singleton	VC_197_11	1	0.0	0.0	0	0.0	1.0	1	1	1	1	1	1
Bacillus~phage~Slash	Heunggongvirae	Uroviricota	Caudoviricetes	Caudovirales	Siphoviridae	Slashvirus	preVC_231	Clustered	VC_231_0	4	0.9952	0.99047619	4.281872265679157	0.9858	1.0	1	1	1	1	1	1
Bacillus~phage~Spock	Heunggongvirae	Uroviricota	Caudoviricetes	Caudovirales	Herelleviridae	Bequatrovirus		Overlap (VC_198/VC_199)
Bacillus~phage~Stahl	Heunggongvirae	Uroviricota	Caudoviricetes	Caudovirales	Siphoviridae	Slashvirus	preVC_231	Clustered	VC_231_0	4	0.9952	0.99047619	4.281872265679157	0.9858	1.0	1	1	1	1	1	1
Bacillus~phage~Staley	Heunggongvirae	Uroviricota	Caudoviricetes	Caudovirales	Siphoviridae	Slashvirus	preVC_231	Clustered	VC_231_0	4	0.9952	0.99047619	4.281872265679157	0.9858	1.0	1	1	1	1	1	1
Bacillus~phage~Stills	Heunggongvirae	Uroviricota	Caudoviricetes	Caudovirales	Siphoviridae	Slashvirus	preVC_231	Clustered	VC_231_0	4	0.9952	0.99047619	4.281872265679157	0.9858	1.0	1	1	1	1	1	1
Bacillus~phage~Stitch	Heunggongvirae	Uroviricota	Caudoviricetes	Caudovirales	Salasmaviridae	Claudivirus	preVC_86	Clustered	VC_86_0	15	0.7836	1.0	3.983048195654349	0.7836	1.0	1	1	1	1	1	3
Bacillus~phage~TP21-L	Heunggongvirae	Uroviricota	Caudoviricetes	Caudovirales	Siphoviridae	Lwoffvirus	preVC_213	Clustered	VC_213_0	2	0.7879	0.6	2.23606797749979	0.4727	1.0	1	1	1	1	1	1
Bacillus~phage~Taylor	Heunggongvirae	Uroviricota	Caudoviricetes	Caudovirales	Siphoviridae	Andromedavirus	preVC_196	Clustered	VC_196_0	8	0.9993	0.99846008	3.630419398765509	0.9978	1.0	1	1	1	1	1	1
Bacillus~phage~Thornton	Heunggongvirae	Uroviricota	Caudoviricetes	Caudovirales	Salasmaviridae	Claudivirus	preVC_86	Clustered	VC_86_0	15	0.7836	1.0	3.983048195654349	0.7836	1.0	1	1	1	1	1	3
Bacillus~phage~Troll	Heunggongvirae	Uroviricota	Caudoviricetes	Caudovirales	Herelleviridae	Bequatrovirus		Overlap (VC_198/VC_199)
Bacillus~phage~TsarBomba	Heunggongvirae	Uroviricota	Caudoviricetes	Caudovirales	Herelleviridae	Tsarbombavirus	preVC_197	Clustered	VC_197_0	3	0.0512	0.996951	5.526030631418805	0.051	1.0	1	1	1	1	1	1
Bacillus~phage~VMY22	Heunggongvirae	Uroviricota	Caudoviricetes	Caudovirales	Salasmaviridae	Mingyongvirus		Overlap (VC_88/VC_90)
Bacillus~phage~W.Ph.	Heunggongvirae	Uroviricota	Caudoviricetes	Caudovirales	Herelleviridae	Wphvirus	preVC_198	Clustered	VC_198_1	4	0.0698	0.99847408	7.092189731619704	0.0696	1.0	1	1	1	1	1	1
Bacillus~phage~WBeta	Heunggongvirae	Uroviricota	Caudoviricetes	Caudovirales	Siphoviridae	Wbetavirus	preVC_189	Clustered	VC_189_0	3	0.3713	0.99628966	2.7937066308671263	0.3699	1.0	1	1	1	1	1	1
Bacillus~phage~Waukesha92	Heunggongvirae	Uroviricota	Caudoviricetes	Caudovirales	Siphoviridae	Waukeshavirus		Overlap (VC_95/VC_192)
Bacillus~phage~Wes44	Heunggongvirae	Uroviricota	Caudoviricetes	Caudovirales	Siphoviridae	Carmenvirus	preVC_187	Clustered	VC_187_0	3	0.399	0.9967746	2.904990142674523	0.3977	1.0	1	1	1	1	1	2
Bacillus~phage~WhyPhy	Heunggongvirae	Uroviricota	Caudoviricetes	Caudovirales	Salasmaviridae	Bundooravirus		Overlap (VC_89/VC_90)
Bacillus~phage~Wip1	Bamfordvirae	Preplasmiviricota	Tectiliviricetes	Kalamavirales	Tectiviridae	Betatectivirus	preVC_194	Clustered	VC_194_0	4	1.0	0.0	3.8057172889574544	0.0	1.0	1	1	1	1	1	1
Bacillus~phage~Zuko	Heunggongvirae	Uroviricota	Caudoviricetes	Caudovirales	Herelleviridae	Wphvirus	preVC_198	Clustered	VC_198_0	12	0.3123	1.0	5.621954389968158	0.3123	1.0	1	1	1	1	1	1
Bacillus~phage~phBC6A51	Heunggongvirae	Uroviricota	Caudoviricetes	Caudovirales	Siphoviridae	Unassigned		Overlap (VC_211/VC_212)
Bacillus~phage~phBC6A52	Heunggongvirae	Uroviricota	Caudoviricetes	Caudovirales	Siphoviridae	Unassigned		Outlier
Bacillus~phage~phIS3501	Heunggongvirae	Uroviricota	Caudoviricetes	Caudovirales	Siphoviridae	Camtrevirus		Overlap (VC_190/VC_192)
Bacillus~phage~phi105	Heunggongvirae	Uroviricota	Caudoviricetes	Caudovirales	Siphoviridae	Spizizenvirus		Outlier
Bacillus~phage~phi29	Heunggongvirae	Uroviricota	Caudoviricetes	Caudovirales	Salasmaviridae	Salasvirus	preVC_89	Clustered	VC_89_0	7	0.3877	1.0	2.5844166133716233	0.3877	1.0	1	1	1	1	1	2
Bacillus~phage~phi4B1	Heunggongvirae	Uroviricota	Caudoviricetes	Caudovirales	Siphoviridae	Unassigned		Outlier
Bacillus~phage~phi4J1	Heunggongvirae	Uroviricota	Caudoviricetes	Caudovirales	Siphoviridae	Rockvillevirus		Overlap (VC_95/VC_192)
Bacillus~phage~phiAGATE	Heunggongvirae	Uroviricota	Caudoviricetes	Caudovirales	Herelleviridae	Agatevirus	preVC_197	Clustered/Singleton	VC_197_7	1	0.0	0.0	0	0.0	1.0	1	1	1	1	1	1
Bacillus~phage~phiCM3	Heunggongvirae	Uroviricota	Caudoviricetes	Caudovirales	Siphoviridae	Camtrevirus		Overlap (VC_190/VC_192)
Bacillus~phage~phiNIT1	Heunggongvirae	Uroviricota	Caudoviricetes	Caudovirales	Herelleviridae	Nitunavirus	preVC_197	Clustered	VC_197_8	2	0.0306	0.90287451	8.306623862918075	0.0276	1.0	1	1	1	1	1	1
Bacillus~phage~vB_BanS-Tsamsa	Heunggongvirae	Uroviricota	Caudoviricetes	Caudovirales	Siphoviridae	Unassigned		Outlier
Bacillus~phage~vB_BboS-125	Heunggongvirae	Uroviricota	Caudoviricetes	Caudovirales	Myoviridae	Elmenteitavirus		Overlap (VC_211/VC_212)
Bacillus~phage~vB_BceM_Bc431v3	Heunggongvirae	Uroviricota	Caudoviricetes	Caudovirales	Herelleviridae	Caeruleovirus	preVC_197	Clustered	VC_197_5	4	0.0789	0.99994696	7.857281590678454	0.0789	1.0	1	1	1	1	1	1
Bacillus~phage~vB_BceS-MY192	Heunggongvirae	Uroviricota	Caudoviricetes	Caudovirales	Siphoviridae	Hubeivirus	preVC_190	Clustered	VC_190_0	3	0.2808	0.99670513	4.014996645960561	0.2798	1.0	1	1	1	1	1	1
Bacillus~phage~vB_BhaS-171	Heunggongvirae	Uroviricota	Caudoviricetes	Caudovirales	Siphoviridae	Unassigned		Outlier
Bacillus~phage~vB_BmeM-Goe8	Heunggongvirae	Uroviricota	Caudoviricetes	Caudovirales	Herelleviridae	Goettingenvirus	preVC_197	Clustered/Singleton	VC_197_3	1	0.0	0.0	0	0.0	1.0	1	1	1	1	1	1
Bacillus~phage~vB_Bpu_PumA1	Heunggongvirae	Uroviricota	Caudoviricetes	Caudovirales	Salasmaviridae	Bundooravirus		Overlap (VC_89/VC_90)
Bacillus~phage~vB_Bpu_PumA2	Heunggongvirae	Uroviricota	Caudoviricetes	Caudovirales	Salasmaviridae	Bundooravirus		Overlap (VC_89/VC_90)
Bacillus~phage~vB_BsuM-Goe3	Heunggongvirae	Uroviricota	Caudoviricetes	Caudovirales	Herelleviridae	Grisebachstrassevirus	preVC_197	Clustered	VC_197_9	2	0.0293	0.90392957	8.602325267042627	0.0265	1.0	1	1	1	1	1	2
Bacillus~phage~vB_BsuP-Goe1	Heunggongvirae	Uroviricota	Caudoviricetes	Caudovirales	Salasmaviridae	Beecentumtrevirus	preVC_89	Clustered	VC_89_0	7	0.3877	1.0	2.5844166133716233	0.3877	1.0	1	1	1	1	1	2
Bacillus~phage~vB_BtS_B83	Heunggongvirae	Uroviricota	Caudoviricetes	Caudovirales	Siphoviridae	Pushchinovirus	preVC_192	Clustered	VC_192_0	2	0.5524	0.88665276	5.291502622129181	0.4898	1.0	1	1	1	1	1	2
Bacillus~phage~vB_BtS_BMBtp14	Heunggongvirae	Uroviricota	Caudoviricetes	Caudovirales	Siphoviridae	Bembunaquatrovirus	preVC_192	Clustered	VC_192_0	2	0.5524	0.88665276	5.291502622129181	0.4898	1.0	1	1	1	1	1	2
Bacillus~phage~vB_BtS_BMBtp2	Heunggongvirae	Uroviricota	Caudoviricetes	Caudovirales	Siphoviridae	Lwoffvirus	preVC_213	Clustered	VC_213_0	2	0.7879	0.6	2.23606797749979	0.4727	1.0	1	1	1	1	1	1
Bacillus~phage~vB_BtS_BMBtp3	Heunggongvirae	Uroviricota	Caudoviricetes	Caudovirales	Siphoviridae	Waukeshavirus		Overlap (VC_95/VC_192)
Bacillus~phage~vB_BthP-Goe4	Heunggongvirae	Uroviricota	Caudoviricetes	Caudovirales	Salasmaviridae	Claudivirus	preVC_86	Clustered	VC_86_0	15	0.7836	1.0	3.983048195654349	0.7836	1.0	1	1	1	1	1	3
Bacillus~phage~vB_BveP-Goe6	Heunggongvirae	Uroviricota	Caudoviricetes	Caudovirales	Salasmaviridae	Salasvirus	preVC_89	Clustered	VC_89_0	7	0.3877	1.0	2.5844166133716233	0.3877	1.0	1	1	1	1	1	2
Bacillus~virus~1	Heunggongvirae	Uroviricota	Caudoviricetes	Caudovirales	Myoviridae	Svunavirus	preVC_142	Clustered	VC_142_0	2	0.4337	0.88012419	4.123105625617661	0.3817	1.0	1	1	1	1	1	1
Bacillus~virus~B103	Heunggongvirae	Uroviricota	Caudoviricetes	Caudovirales	Salasmaviridae	Beecentumtrevirus	preVC_89	Clustered	VC_89_0	7	0.3877	1.0	2.5844166133716233	0.3877	1.0	1	1	1	1	1	2
Bacillus~virus~BM15	Heunggongvirae	Uroviricota	Caudoviricetes	Caudovirales	Herelleviridae	Caeruleovirus	preVC_197	Clustered	VC_197_5	4	0.0789	0.99994696	7.857281590678454	0.0789	1.0	1	1	1	1	1	1
Bacillus~virus~SPbeta	Heunggongvirae	Uroviricota	Caudoviricetes	Caudovirales	Siphoviridae	Spbetavirus	preVC_200	Clustered/Singleton	VC_200_2	1	0.0	0.0	0	0.0	1.0	1	1	1	1	1	1
Bacillus~virus~SRT01hs	Heunggongvirae	Uroviricota	Caudoviricetes	Caudovirales	Salasmaviridae	Gaunavirus		Overlap (VC_89/VC_90)
Bacteriophage~APSE-2	Heunggongvirae	Uroviricota	Caudoviricetes	Caudovirales	Podoviridae	Sendosyvirus	preVC_239	Clustered	VC_239_0	2	0.1211	0.9066856	2.6457513110645907	0.1098	1.0	1	1	1	1	1	1
Bacteriophage~DSS3_VP1	Heunggongvirae	Uroviricota	Caudoviricetes	Caudovirales	Siphoviridae	Unassigned		Singleton
Bacteriophage~K139	Heunggongvirae	Uroviricota	Caudoviricetes	Caudovirales	Myoviridae	Longwoodvirus	preVC_133	Clustered	VC_133_0	20	0.9693	1.0	5.568459727105571	0.9693	1.0	1	1	1	1	1	12
Bacteriophage~Lily	Heunggongvirae	Uroviricota	Caudoviricetes	Caudovirales	Unassigned	Lilyvirus		Outlier
Bacteriophage~P2	Heunggongvirae	Uroviricota	Caudoviricetes	Caudovirales	Myoviridae	Peduovirus	preVC_186	Clustered	VC_186_0	34	0.6024	1.0	5.219491428641542	0.6024	1.0	1	1	1	1	1	6
Bacteriophage~Phobos	Heunggongvirae	Uroviricota	Caudoviricetes	Caudovirales	Siphoviridae	Unassigned		Overlap (VC_41/VC_43/VC_47)
Bacteriophage~R18C	Heunggongvirae	Uroviricota	Caudoviricetes	Caudovirales	Myoviridae	Peduovirus	preVC_186	Clustered	VC_186_0	34	0.6024	1.0	5.219491428641542	0.6024	1.0	1	1	1	1	1	6
Bacteroides~phage~B124-14	Heunggongvirae	Uroviricota	Caudoviricetes	Caudovirales	Siphoviridae	Unassigned	preVC_219	Clustered	VC_219_0	2	0.4667	0.89080876	2.6457513110645907	0.4158	1.0	1	1	1	1	1	0
Bacteroides~phage~B40-8	Heunggongvirae	Uroviricota	Caudoviricetes	Caudovirales	Siphoviridae	Unassigned	preVC_219	Clustered	VC_219_0	2	0.4667	0.89080876	2.6457513110645907	0.4158	1.0	1	1	1	1	1	0
Bacteroides~phage~DAC15	Heunggongvirae	Uroviricota	Caudoviricetes	Caudovirales	Podoviridae	Unassigned	preVC_244	Clustered	VC_244_0	2	0.7333	0.81221873	5.477225575051661	0.5956	1.0	1	1	1	1	1	0
Bacteroides~phage~crAss001	Heunggongvirae	Uroviricota	Caudoviricetes	Caudovirales	Podoviridae	Unassigned	preVC_244	Clustered	VC_244_0	2	0.7333	0.81221873	5.477225575051661	0.5956	1.0	1	1	1	1	1	0
Bacteroides~phage~crAss002	Heunggongvirae	Uroviricota	Caudoviricetes	Caudovirales	Podoviridae	Unassigned	preVC_246	Clustered	VC_246_0	2	1.0	0.0	3.4641016151377544	0.0	1.0	1	1	1	1	1	0
Bdellovibrio~phage~phi1402	Heunggongvirae	Uroviricota	Caudoviricetes	Caudovirales	Myoviridae	Unassigned		Singleton
Bdellovibrio~phage~phi1422	Heunggongvirae	Uroviricota	Caudoviricetes	Caudovirales	Myoviridae	Unassigned		Outlier
Bdellovibrio~phage~phiMH2K	Sangervirae	Phixviricota	Malgrandaviricetes	Petitvirales	Microviridae	Bdellomicrovirus	preVC_247	Clustered	VC_247_0	5	0.7924	0.99982339	1.5642979872394371	0.7923	1.0	1	1	1	1	1	2
Bifidobacterium~phage~BadAargau2	Heunggongvirae	Uroviricota	Caudoviricetes	Caudovirales	Podoviridae	Badaztecvirus	preVC_90	Clustered	VC_90_0	2	0.2278	0.90839569	0.0	0.2069	1.0	1	1	1	1	1	1
Bifidobacterium~phage~BadAztec1	Heunggongvirae	Uroviricota	Caudoviricetes	Caudovirales	Podoviridae	Badaztecvirus	preVC_90	Clustered	VC_90_0	2	0.2278	0.90839569	0.0	0.2069	1.0	1	1	1	1	1	1
Bordetella~phage~BPP-1	Heunggongvirae	Uroviricota	Caudoviricetes	Caudovirales	Podoviridae	Rauchvirus	preVC_249	Clustered	VC_249_0	3	0.1328	0.88034759	6.92594519710591	0.1169	1.0	1	1	1	1	1	1
Bordetella~phage~CN1	Heunggongvirae	Uroviricota	Caudoviricetes	Caudovirales	Mesyanzhinovviridae	Vojvodinavirus	preVC_14	Clustered	VC_14_0	9	0.5611	1.0	5.173140494147445	0.5611	1.0	1	1	1	1	1	2
Bordetella~phage~CN2	Heunggongvirae	Uroviricota	Caudoviricetes	Caudovirales	Mesyanzhinovviridae	Vojvodinavirus	preVC_14	Clustered	VC_14_0	9	0.5611	1.0	5.173140494147445	0.5611	1.0	1	1	1	1	1	2
Bordetella~phage~FP1	Heunggongvirae	Uroviricota	Caudoviricetes	Caudovirales	Mesyanzhinovviridae	Vojvodinavirus	preVC_14	Clustered	VC_14_0	9	0.5611	1.0	5.173140494147445	0.5611	1.0	1	1	1	1	1	2
Bordetella~phage~MW2	Heunggongvirae	Uroviricota	Caudoviricetes	Caudovirales	Mesyanzhinovviridae	Vojvodinavirus	preVC_14	Clustered	VC_14_0	9	0.5611	1.0	5.173140494147445	0.5611	1.0	1	1	1	1	1	2
Bordetella~phage~vB_BbrM_PHB04	Heunggongvirae	Uroviricota	Caudoviricetes	Caudovirales	Myoviridae	Phabquatrovirus		Outlier
Brevibacillus~phage~Abouo	Heunggongvirae	Uroviricota	Caudoviricetes	Caudovirales	Myoviridae	Abouovirus	preVC_251	Clustered	VC_251_0	5	0.7784	0.99999941	6.10954268422009	0.7784	1.0	1	1	1	1	1	2
Brevibacillus~phage~Davies	Heunggongvirae	Uroviricota	Caudoviricetes	Caudovirales	Myoviridae	Abouovirus	preVC_251	Clustered	VC_251_0	5	0.7784	0.99999941	6.10954268422009	0.7784	1.0	1	1	1	1	1	2
Brevibacillus~phage~Jenst	Heunggongvirae	Uroviricota	Caudoviricetes	Caudovirales	Siphoviridae	Jenstvirus		Outlier
Brevibacillus~phage~Jimmer1	Heunggongvirae	Uroviricota	Caudoviricetes	Caudovirales	Myoviridae	Jimmervirus	preVC_251	Clustered	VC_251_0	5	0.7784	0.99999941	6.10954268422009	0.7784	1.0	1	1	1	1	1	2
Brevibacillus~phage~Jimmer2	Heunggongvirae	Uroviricota	Caudoviricetes	Caudovirales	Myoviridae	Jimmervirus	preVC_251	Clustered	VC_251_0	5	0.7784	0.99999941	6.10954268422009	0.7784	1.0	1	1	1	1	1	2
Brevibacillus~phage~Osiris	Heunggongvirae	Uroviricota	Caudoviricetes	Caudovirales	Myoviridae	Jimmervirus	preVC_251	Clustered	VC_251_0	5	0.7784	0.99999941	6.10954268422009	0.7784	1.0	1	1	1	1	1	2
Brevibacillus~phage~Sundance	Heunggongvirae	Uroviricota	Caudoviricetes	Caudovirales	Siphoviridae	Unassigned	preVC_200	Clustered/Singleton	VC_200_5	1	0.0	0.0	0	0.0	1.0	1	1	1	1	1	0
Brevibacterium~phage~AGM1	Heunggongvirae	Uroviricota	Caudoviricetes	Caudovirales	Siphoviridae	Agmunavirus		Outlier
Brevibacterium~phage~LuckyBarnes	Heunggongvirae	Uroviricota	Caudoviricetes	Caudovirales	Siphoviridae	Luckybarnesvirus	preVC_163	Clustered	VC_163_0	2	0.1495	0.89862497	7.0710678118654755	0.1343	1.0	1	1	1	1	1	2
Brochothrix~phage~A9	Heunggongvirae	Uroviricota	Caudoviricetes	Caudovirales	Herelleviridae	Unassigned		Outlier
Brochothrix~phage~BL3	Heunggongvirae	Uroviricota	Caudoviricetes	Caudovirales	Siphoviridae	Unassigned		Outlier
Brochothrix~phage~NF5	Heunggongvirae	Uroviricota	Caudoviricetes	Caudovirales	Siphoviridae	Unassigned	preVC_145	Clustered/Singleton	VC_145_0	1	0.0	0.0	0	0.0	1.0	1	1	1	1	1	0
Brucella~phage~BiPBO1	Heunggongvirae	Uroviricota	Caudoviricetes	Caudovirales	Siphoviridae	Unassigned	preVC_256	Clustered	VC_256_0	2	0.6985	0.33333333	7.681145747868608	0.2328	1.0	1	1	1	1	1	0
Brucella~phage~Pr	Heunggongvirae	Uroviricota	Caudoviricetes	Caudovirales	Podoviridae	Perisivirus	preVC_257	Clustered	VC_257_0	2	0.7544	0.9047619	1.0	0.6826	1.0	1	1	1	1	1	1
Brucella~phage~Tb	Heunggongvirae	Uroviricota	Caudoviricetes	Caudovirales	Podoviridae	Perisivirus	preVC_257	Clustered	VC_257_0	2	0.7544	0.9047619	1.0	0.6826	1.0	1	1	1	1	1	1
Burkholderia~phage~AP3	Heunggongvirae	Uroviricota	Caudoviricetes	Caudovirales	Myoviridae	Kisquinquevirus		Overlap (VC_35/VC_187)
Burkholderia~phage~Bcep1	Heunggongvirae	Uroviricota	Caudoviricetes	Caudovirales	Myoviridae	Naesvirus	preVC_75	Clustered	VC_75_0	12	0.8533	1.0	7.118712060666657	0.8533	0.9394	1	1	1	1	1	2
Burkholderia~phage~Bcep176	Heunggongvirae	Uroviricota	Caudoviricetes	Caudovirales	Siphoviridae	Unassigned	preVC_259	Clustered	VC_259_0	5	0.4345	0.99999987	7.062876053039224	0.4345	1.0	1	1	1	1	1	1
Burkholderia~phage~Bcep22	Heunggongvirae	Uroviricota	Caudoviricetes	Caudovirales	Podoviridae	Lessievirus		Overlap (VC_263/VC_265)
Burkholderia~phage~Bcep43	Heunggongvirae	Uroviricota	Caudoviricetes	Caudovirales	Myoviridae	Naesvirus	preVC_75	Clustered	VC_75_0	12	0.8533	1.0	7.118712060666657	0.8533	0.9394	1	1	1	1	1	2
Burkholderia~phage~Bcep781	Heunggongvirae	Uroviricota	Caudoviricetes	Caudovirales	Myoviridae	Naesvirus	preVC_75	Clustered	VC_75_0	12	0.8533	1.0	7.118712060666657	0.8533	0.9394	1	1	1	1	1	2
Burkholderia~phage~BcepB1A	Heunggongvirae	Uroviricota	Caudoviricetes	Caudovirales	Myoviridae	Unassigned		Outlier
Burkholderia~phage~BcepC6B	Heunggongvirae	Uroviricota	Caudoviricetes	Caudovirales	Podoviridae	Ryyoungvirus		Overlap (VC_239/VC_250)
Burkholderia~phage~BcepF1	Heunggongvirae	Uroviricota	Caudoviricetes	Caudovirales	Myoviridae	Bcepfunavirus	preVC_265	Clustered	VC_265_0	7	0.0742	0.74146279	7.259927315063315	0.055	0.8571	1	1	1	1	1	5
Burkholderia~phage~BcepGomr	Heunggongvirae	Uroviricota	Caudoviricetes	Caudovirales	Siphoviridae	Unassigned		Outlier
Burkholderia~phage~BcepIL02	Heunggongvirae	Uroviricota	Caudoviricetes	Caudovirales	Podoviridae	Lessievirus		Overlap (VC_263/VC_265)
Burkholderia~phage~BcepMigl	Heunggongvirae	Uroviricota	Caudoviricetes	Caudovirales	Podoviridae	Lessievirus		Overlap (VC_263/VC_265)
Burkholderia~phage~BcepMu	Heunggongvirae	Uroviricota	Caudoviricetes	Caudovirales	Myoviridae	Bcepmuvirus		Overlap (VC_269/VC_270)
Burkholderia~phage~BcepNY3	Heunggongvirae	Uroviricota	Caudoviricetes	Caudovirales	Myoviridae	Naesvirus	preVC_75	Clustered	VC_75_0	12	0.8533	1.0	7.118712060666657	0.8533	0.9394	1	1	1	1	1	2
Burkholderia~phage~BcepNazgul	Heunggongvirae	Uroviricota	Caudoviricetes	Caudovirales	Casjensviridae	Nazgulvirus	preVC_46	Clustered	VC_46_0	7	0.0543	0.99799926	6.999606546169882	0.0542	1.0	1	1	1	1	2	2
Burkholderia~phage~BcepSaruman	Heunggongvirae	Uroviricota	Caudoviricetes	Caudovirales	Myoviridae	Sarumanvirus	preVC_36	Clustered	VC_36_0	2	0.3546	0.87963507	3.0	0.312	1.0	1	1	1	1	1	1
Burkholderia~phage~BcepSauron	Heunggongvirae	Uroviricota	Caudoviricetes	Caudovirales	Myoviridae	Sarumanvirus	preVC_36	Clustered	VC_36_0	2	0.3546	0.87963507	3.0	0.312	1.0	1	1	1	1	1	1
Burkholderia~phage~Bp-AMP1	Heunggongvirae	Uroviricota	Caudoviricetes	Caudovirales	Autographiviridae	Ampunavirus	preVC_103	Clustered	VC_103_0	26	0.643	1.0	6.398322164517606	0.643	1.0	1	1	1	1	1	16
Burkholderia~phage~DC1	Heunggongvirae	Uroviricota	Caudoviricetes	Caudovirales	Podoviridae	Lessievirus		Overlap (VC_263/VC_265)
Burkholderia~phage~FLC5	Heunggongvirae	Uroviricota	Caudoviricetes	Caudovirales	Myoviridae	Kisquattuordecimvirus		Overlap (VC_35/VC_187)
Burkholderia~phage~JG068	Heunggongvirae	Uroviricota	Caudoviricetes	Caudovirales	Autographiviridae	Mguuvirus	preVC_103	Clustered	VC_103_0	26	0.643	1.0	6.398322164517606	0.643	1.0	1	1	1	1	1	16
Burkholderia~phage~KL3	Heunggongvirae	Uroviricota	Caudoviricetes	Caudovirales	Myoviridae	Tigrvirus		Overlap (VC_35/VC_187)
Burkholderia~phage~KS10	Heunggongvirae	Uroviricota	Caudoviricetes	Caudovirales	Myoviridae	Unassigned		Outlier
Burkholderia~phage~KS14	Heunggongvirae	Uroviricota	Caudoviricetes	Caudovirales	Myoviridae	Kisquattuordecimvirus		Overlap (VC_35/VC_187)
Burkholderia~phage~KS5	Heunggongvirae	Uroviricota	Caudoviricetes	Caudovirales	Myoviridae	Kisquinquevirus		Overlap (VC_35/VC_187)
Burkholderia~phage~KS9	Heunggongvirae	Uroviricota	Caudoviricetes	Caudovirales	Siphoviridae	Unassigned	preVC_259	Clustered	VC_259_0	5	0.4345	0.99999987	7.062876053039224	0.4345	1.0	1	1	1	1	1	1
Burkholderia~phage~Mana	Heunggongvirae	Uroviricota	Caudoviricetes	Caudovirales	Myoviridae	Kisquinquevirus		Overlap (VC_35/VC_187)
Burkholderia~phage~Mica	Heunggongvirae	Uroviricota	Caudoviricetes	Caudovirales	Myoviridae	Unassigned	preVC_31	Clustered	VC_31_0	8	0.4756	1.0	5.442013004231413	0.4756	1.0	1	1	1	1	1	1
Burkholderia~phage~ST79	Heunggongvirae	Uroviricota	Caudoviricetes	Caudovirales	Myoviridae	Nampongvirus		Overlap (VC_35/VC_187)
Burkholderia~phage~phi1026b	Heunggongvirae	Uroviricota	Caudoviricetes	Caudovirales	Siphoviridae	Stanholtvirus	preVC_259	Clustered	VC_259_0	5	0.4345	0.99999987	7.062876053039224	0.4345	1.0	1	1	1	1	1	1
Burkholderia~phage~phi644-2	Heunggongvirae	Uroviricota	Caudoviricetes	Caudovirales	Siphoviridae	Stanholtvirus	preVC_259	Clustered	VC_259_0	5	0.4345	0.99999987	7.062876053039224	0.4345	1.0	1	1	1	1	1	1
Burkholderia~phage~phiE094	Heunggongvirae	Uroviricota	Caudoviricetes	Caudovirales	Myoviridae	Tigrvirus		Overlap (VC_35/VC_187)
Burkholderia~phage~phiE12-2	Heunggongvirae	Uroviricota	Caudoviricetes	Caudovirales	Myoviridae	Tigrvirus		Overlap (VC_35/VC_187)
Burkholderia~phage~phiE125	Heunggongvirae	Uroviricota	Caudoviricetes	Caudovirales	Siphoviridae	Stanholtvirus	preVC_259	Clustered	VC_259_0	5	0.4345	0.99999987	7.062876053039224	0.4345	1.0	1	1	1	1	1	1
Burkholderia~phage~phiE202	Heunggongvirae	Uroviricota	Caudoviricetes	Caudovirales	Myoviridae	Tigrvirus		Overlap (VC_35/VC_187)
Burkholderia~phage~phiE255	Heunggongvirae	Uroviricota	Caudoviricetes	Caudovirales	Myoviridae	Bcepmuvirus		Overlap (VC_269/VC_270)
Burkholderia~phage~vB_BceS_AH2	Heunggongvirae	Uroviricota	Caudoviricetes	Caudovirales	Casjensviridae	Ahduovirus	preVC_46	Clustered	VC_46_0	7	0.0543	0.99799926	6.999606546169882	0.0542	1.0	1	1	1	1	2	2
Burkholderia~phage~vB_BceS_KL1	Heunggongvirae	Uroviricota	Caudoviricetes	Caudovirales	Siphoviridae	Kilunavirus	preVC_13	Clustered	VC_13_0	12	0.6899	1.0	6.093936075598529	0.6899	1.0	1	1	1	1	1	4
Burkholderia~phage~vB_BmuP_KL4	Heunggongvirae	Uroviricota	Caudoviricetes	Caudovirales	Podoviridae	Kelquatrovirus		Overlap (VC_239/VC_250)
Burkholderia~virus~phi52237	Heunggongvirae	Uroviricota	Caudoviricetes	Caudovirales	Myoviridae	Tigrvirus		Overlap (VC_35/VC_187)
Butyrivibrio~virus~Arawn	Heunggongvirae	Uroviricota	Caudoviricetes	Caudovirales	Siphoviridae	Arawnvirus		Outlier
CLB_P1	Unassigned	Unassigned	Unassigned	Unassigned	Unassigned	Unassigned	preVC_274	Clustered	VC_274_0	21	0.7609	1.0	4.453779102917093	0.7609	1.0	1	1	1	1	1	1
Campylobacter~phage~CP21	Heunggongvirae	Uroviricota	Caudoviricetes	Caudovirales	Myoviridae	Firehammervirus	preVC_282	Clustered	VC_282_0	4	0.6905	0.99980205	5.407442644649031	0.6903	1.0	1	1	1	1	1	1
Campylobacter~phage~CP30A	Heunggongvirae	Uroviricota	Caudoviricetes	Caudovirales	Myoviridae	Fletchervirus	preVC_281	Clustered	VC_281_0	6	0.8479	0.9999999	4.28014847499538	0.8479	1.0	1	1	1	1	1	1
Campylobacter~phage~CPX	Heunggongvirae	Uroviricota	Caudoviricetes	Caudovirales	Myoviridae	Fletchervirus	preVC_281	Clustered	VC_281_0	6	0.8479	0.9999999	4.28014847499538	0.8479	1.0	1	1	1	1	1	1
Campylobacter~phage~NCTC12673	Heunggongvirae	Uroviricota	Caudoviricetes	Caudovirales	Myoviridae	Fletchervirus	preVC_281	Clustered	VC_281_0	6	0.8479	0.9999999	4.28014847499538	0.8479	1.0	1	1	1	1	1	1
Campylobacter~phage~PC14	Heunggongvirae	Uroviricota	Caudoviricetes	Caudovirales	Myoviridae	Fletchervirus	preVC_281	Clustered	VC_281_0	6	0.8479	0.9999999	4.28014847499538	0.8479	1.0	1	1	1	1	1	1
Campylobacter~phage~vB_CcoM-IBB_35	Heunggongvirae	Uroviricota	Caudoviricetes	Caudovirales	Myoviridae	Firehammervirus	preVC_282	Clustered	VC_282_0	4	0.6905	0.99980205	5.407442644649031	0.6903	1.0	1	1	1	1	1	1
Campylobacter~phage~vB_CjeM_Los1	Heunggongvirae	Uroviricota	Caudoviricetes	Caudovirales	Myoviridae	Fletchervirus	preVC_281	Clustered	VC_281_0	6	0.8479	0.9999999	4.28014847499538	0.8479	1.0	1	1	1	1	1	1
Campylobacter~virus~CP220	Heunggongvirae	Uroviricota	Caudoviricetes	Caudovirales	Myoviridae	Firehammervirus	preVC_282	Clustered	VC_282_0	4	0.6905	0.99980205	5.407442644649031	0.6903	1.0	1	1	1	1	1	1
Campylobacter~virus~CP81	Heunggongvirae	Uroviricota	Caudoviricetes	Caudovirales	Myoviridae	Fletchervirus	preVC_281	Clustered	VC_281_0	6	0.8479	0.9999999	4.28014847499538	0.8479	1.0	1	1	1	1	1	1
Campylobacter~virus~CPt10	Heunggongvirae	Uroviricota	Caudoviricetes	Caudovirales	Myoviridae	Firehammervirus	preVC_282	Clustered	VC_282_0	4	0.6905	0.99980205	5.407442644649031	0.6903	1.0	1	1	1	1	1	1
Caulobacter~phage~CcrBL10	Heunggongvirae	Uroviricota	Caudoviricetes	Caudovirales	Siphoviridae	Poindextervirus	preVC_136	Clustered	VC_136_2	2	0.0822	0.65579811	5.291502622129181	0.0539	1.0	1	1	1	1	1	2
Caulobacter~phage~CcrBL9	Heunggongvirae	Uroviricota	Caudoviricetes	Caudovirales	Siphoviridae	Bertelyvirus	preVC_136	Clustered	VC_136_0	2	0.1721	0.9047619	4.795831523312719	0.1557	1.0	1	1	1	1	1	1
Caulobacter~phage~CcrColossus	Heunggongvirae	Uroviricota	Caudoviricetes	Caudovirales	Siphoviridae	Colossusvirus	preVC_136	Clustered	VC_136_1	2	0.1289	0.9047619	5.196152422706632	0.1166	1.0	1	1	1	1	1	1
Caulobacter~phage~CcrPW	Heunggongvirae	Uroviricota	Caudoviricetes	Caudovirales	Siphoviridae	Colossusvirus	preVC_136	Clustered	VC_136_1	2	0.1289	0.9047619	5.196152422706632	0.1166	1.0	1	1	1	1	1	1
Caulobacter~phage~CcrSC	Heunggongvirae	Uroviricota	Caudoviricetes	Caudovirales	Siphoviridae	Bertelyvirus	preVC_136	Clustered	VC_136_0	2	0.1721	0.9047619	4.795831523312719	0.1557	1.0	1	1	1	1	1	1
Caulobacter~phage~Cr30	Heunggongvirae	Uroviricota	Caudoviricetes	Caudovirales	Myoviridae	Unassigned		Outlier
Caulobacter~phage~Lullwater	Heunggongvirae	Uroviricota	Caudoviricetes	Caudovirales	Autographiviridae	Lullwatervirus	preVC_103	Clustered	VC_103_0	26	0.643	1.0	6.398322164517606	0.643	1.0	1	1	1	1	1	16
Caulobacter~phage~Percy	Heunggongvirae	Uroviricota	Caudoviricetes	Caudovirales	Autographiviridae	Percyvirus	preVC_103	Clustered	VC_103_0	26	0.643	1.0	6.398322164517606	0.643	1.0	1	1	1	1	1	16
Caulobacter~phage~Sansa	Heunggongvirae	Uroviricota	Caudoviricetes	Caudovirales	Siphoviridae	Sansavirus		Singleton
Caulobacter~phage~Seuss	Heunggongvirae	Uroviricota	Caudoviricetes	Caudovirales	Siphoviridae	Seussvirus	preVC_29	Clustered	VC_29_0	2	1.0	0.0	7.0	0.0	1.0	1	1	1	1	1	1
Caulobacter~phage~phiCb5	Orthornavirae	Lenarviricota	Leviviricetes	Timlovirales	Steitzviridae	Cebevirus		Outlier
Caulobacter~virus~Karma	Heunggongvirae	Uroviricota	Caudoviricetes	Caudovirales	Siphoviridae	Shapirovirus	preVC_136	Clustered	VC_136_3	4	0.2992	0.99667867	5.020656600870783	0.2982	1.0	1	1	1	1	1	1
Caulobacter~virus~Magneto	Heunggongvirae	Uroviricota	Caudoviricetes	Caudovirales	Siphoviridae	Shapirovirus	preVC_136	Clustered	VC_136_3	4	0.2992	0.99667867	5.020656600870783	0.2982	1.0	1	1	1	1	1	1
Caulobacter~virus~Rogue	Heunggongvirae	Uroviricota	Caudoviricetes	Caudovirales	Siphoviridae	Phicbkvirus	preVC_136	Clustered	VC_136_2	2	0.0822	0.65579811	5.291502622129181	0.0539	1.0	1	1	1	1	1	2
Caulobacter~virus~Swift	Heunggongvirae	Uroviricota	Caudoviricetes	Caudovirales	Siphoviridae	Shapirovirus	preVC_136	Clustered	VC_136_3	4	0.2992	0.99667867	5.020656600870783	0.2982	1.0	1	1	1	1	1	1
Caulobacter~virus~phiCbK	Heunggongvirae	Uroviricota	Caudoviricetes	Caudovirales	Siphoviridae	Shapirovirus	preVC_136	Clustered	VC_136_3	4	0.2992	0.99667867	5.020656600870783	0.2982	1.0	1	1	1	1	1	1
Celeribacter~phage~P12053L	Heunggongvirae	Uroviricota	Caudoviricetes	Caudovirales	Zobellviridae	Siovirus	preVC_284	Clustered	VC_284_0	4	0.7951	0.99999851	5.455684174580209	0.7951	1.0	1	1	1	1	1	1
Cellulophaga~phage~phi10:1	Heunggongvirae	Uroviricota	Caudoviricetes	Caudovirales	Siphoviridae	Unassigned	preVC_287	Clustered	VC_287_0	2	0.3992	0.88811664	7.810249675906654	0.3545	1.0	1	1	1	1	1	0
Cellulophaga~phage~phi12:1	Heunggongvirae	Uroviricota	Caudoviricetes	Caudovirales	Siphoviridae	Helsingorvirus	preVC_289	Clustered	VC_289_0	3	0.896	0.97870824	3.1178082632418325	0.877	1.0	1	1	1	1	1	1
Cellulophaga~phage~phi12:2	Sangervirae	Phixviricota	Malgrandaviricetes	Petitvirales	Microviridae	Unassigned	preVC_291	Clustered	VC_291_0	2	1.0	0.0	0.0	0.0	1.0	1	1	1	1	1	0
Cellulophaga~phage~phi12a:1	Sangervirae	Phixviricota	Malgrandaviricetes	Petitvirales	Microviridae	Unassigned	preVC_291	Clustered	VC_291_0	2	1.0	0.0	0.0	0.0	1.0	1	1	1	1	1	0
Cellulophaga~phage~phi13:2	Heunggongvirae	Uroviricota	Caudoviricetes	Caudovirales	Podoviridae	Unassigned	preVC_286	Clustered	VC_286_0	4	0.9328	0.9999732	7.009544349323231	0.9328	1.0	1	1	1	1	1	0
Cellulophaga~phage~phi14:2	Heunggongvirae	Uroviricota	Caudoviricetes	Caudovirales	Podoviridae	Unassigned		Outlier
Cellulophaga~phage~phi17:1	Heunggongvirae	Uroviricota	Caudoviricetes	Caudovirales	Siphoviridae	Helsingorvirus	preVC_289	Clustered	VC_289_0	3	0.896	0.97870824	3.1178082632418325	0.877	1.0	1	1	1	1	1	1
Cellulophaga~phage~phi17:2	Heunggongvirae	Uroviricota	Caudoviricetes	Caudovirales	Podoviridae	Lightbulbvirus	preVC_288	Clustered	VC_288_0	2	0.9244	0.77777778	3.1622776601683795	0.719	1.0	1	1	1	1	1	1
Cellulophaga~phage~phi18:1	Heunggongvirae	Uroviricota	Caudoviricetes	Caudovirales	Siphoviridae	Helsingorvirus	preVC_289	Clustered	VC_289_0	3	0.896	0.97870824	3.1178082632418325	0.877	1.0	1	1	1	1	1	1
Cellulophaga~phage~phi18:3	Heunggongvirae	Uroviricota	Caudoviricetes	Caudovirales	Podoviridae	Unassigned	preVC_286	Clustered	VC_286_0	4	0.9328	0.9999732	7.009544349323231	0.9328	1.0	1	1	1	1	1	0
Cellulophaga~phage~phi19:1	Heunggongvirae	Uroviricota	Caudoviricetes	Caudovirales	Siphoviridae	Unassigned	preVC_287	Clustered	VC_287_0	2	0.3992	0.88811664	7.810249675906654	0.3545	1.0	1	1	1	1	1	0
Cellulophaga~phage~phi19:3	Heunggongvirae	Uroviricota	Caudoviricetes	Caudovirales	Podoviridae	Unassigned	preVC_286	Clustered	VC_286_0	4	0.9328	0.9999732	7.009544349323231	0.9328	1.0	1	1	1	1	1	0
Cellulophaga~phage~phi38:1	Heunggongvirae	Uroviricota	Caudoviricetes	Caudovirales	Podoviridae	Unassigned		Outlier
Cellulophaga~phage~phi39:1	Heunggongvirae	Uroviricota	Caudoviricetes	Caudovirales	Siphoviridae	Unassigned		Singleton
Cellulophaga~phage~phi46:1	Heunggongvirae	Uroviricota	Caudoviricetes	Caudovirales	Siphoviridae	Unassigned		Singleton
Cellulophaga~phage~phi46:3	Heunggongvirae	Uroviricota	Caudoviricetes	Caudovirales	Podoviridae	Unassigned	preVC_286	Clustered	VC_286_0	4	0.9328	0.9999732	7.009544349323231	0.9328	1.0	1	1	1	1	1	0
Cellulophaga~phage~phi48:2	Unassigned	Unassigned	Unassigned	Unassigned	Unassigned	Unassigned		Singleton
Cellulophaga~phage~phi4:1	Heunggongvirae	Uroviricota	Caudoviricetes	Caudovirales	Podoviridae	Lightbulbvirus	preVC_288	Clustered	VC_288_0	2	0.9244	0.77777778	3.1622776601683795	0.719	1.0	1	1	1	1	1	1
Cellulophaga~phage~phiSM	Heunggongvirae	Uroviricota	Caudoviricetes	Caudovirales	Myoviridae	Unassigned		Outlier
Cellulophaga~phage~phiST	Heunggongvirae	Uroviricota	Caudoviricetes	Caudovirales	Siphoviridae	Cbastvirus		Singleton
Chlamydia~phage~2	Sangervirae	Phixviricota	Malgrandaviricetes	Petitvirales	Microviridae	Chlamydiamicrovirus	preVC_247	Clustered	VC_247_0	5	0.7924	0.99982339	1.5642979872394371	0.7923	1.0	1	1	1	1	1	2
Chlamydia~phage~4	Sangervirae	Phixviricota	Malgrandaviricetes	Petitvirales	Microviridae	Chlamydiamicrovirus	preVC_247	Clustered	VC_247_0	5	0.7924	0.99982339	1.5642979872394371	0.7923	1.0	1	1	1	1	1	2
Chlamydia~phage~CPG1	Sangervirae	Phixviricota	Malgrandaviricetes	Petitvirales	Microviridae	Chlamydiamicrovirus	preVC_247	Clustered	VC_247_0	5	0.7924	0.99982339	1.5642979872394371	0.7923	1.0	1	1	1	1	1	2
Chlamydia~virus~CPAR39	Sangervirae	Phixviricota	Malgrandaviricetes	Petitvirales	Microviridae	Chlamydiamicrovirus	preVC_247	Clustered	VC_247_0	5	0.7924	0.99982339	1.5642979872394371	0.7923	1.0	1	1	1	1	1	2
Chlamydia~virus~Chp1	Sangervirae	Phixviricota	Malgrandaviricetes	Petitvirales	Microviridae	Chlamydiamicrovirus		Singleton
Citrobacter~phage~CF1~DK-2017	Heunggongvirae	Uroviricota	Caudoviricetes	Caudovirales	Drexlerviridae	Tlsvirus	preVC_295	Clustered	VC_295_0	11	0.1975	1.0	5.862679126298543	0.1975	1.0	1	1	1	1	1	2
Citrobacter~phage~CF1~ERZ-2017	Heunggongvirae	Uroviricota	Caudoviricetes	Caudovirales	Myoviridae	Moonvirus		Overlap (VC_67/VC_71)
Citrobacter~phage~CR44b	Heunggongvirae	Uroviricota	Caudoviricetes	Caudovirales	Autographiviridae	Kayfunavirus	preVC_274	Clustered	VC_274_0	21	0.7609	1.0	4.453779102917093	0.7609	1.0	1	1	1	1	1	1
Citrobacter~phage~CR8	Heunggongvirae	Uroviricota	Caudoviricetes	Caudovirales	Autographiviridae	Kayfunavirus	preVC_274	Clustered	VC_274_0	21	0.7609	1.0	4.453779102917093	0.7609	1.0	1	1	1	1	1	1
Citrobacter~phage~CVT22	Heunggongvirae	Uroviricota	Caudoviricetes	Caudovirales	Zobellviridae	Citrovirus	preVC_118	Clustered	VC_118_0	4	0.5104	0.99994123	6.81903833384536	0.5103	1.0	1	1	1	1	1	3
Citrobacter~phage~IME-CF2	Heunggongvirae	Uroviricota	Caudoviricetes	Caudovirales	Myoviridae	Pseudotevenvirus	preVC_101	Clustered	VC_101_1	10	0.2822	1.0	6.92403303764302	0.2822	1.0	1	1	1	1	1	1
Citrobacter~phage~Margaery	Heunggongvirae	Uroviricota	Caudoviricetes	Caudovirales	Myoviridae	Pseudotevenvirus	preVC_101	Clustered	VC_101_1	10	0.2822	1.0	6.92403303764302	0.2822	1.0	1	1	1	1	1	1
Citrobacter~phage~Merlin	Heunggongvirae	Uroviricota	Caudoviricetes	Caudovirales	Myoviridae	Moonvirus		Overlap (VC_67/VC_71)
Citrobacter~phage~Michonne	Heunggongvirae	Uroviricota	Caudoviricetes	Caudovirales	Myoviridae	Mooglevirus	preVC_48	Clustered	VC_48_0	25	0.8881	1.0	5.658302579119295	0.8881	0.9933	1	1	1	1	1	3
Citrobacter~phage~Miller	Heunggongvirae	Uroviricota	Caudoviricetes	Caudovirales	Myoviridae	Pseudotevenvirus	preVC_101	Clustered	VC_101_1	10	0.2822	1.0	6.92403303764302	0.2822	1.0	1	1	1	1	1	1
Citrobacter~phage~Moogle	Heunggongvirae	Uroviricota	Caudoviricetes	Caudovirales	Myoviridae	Mooglevirus	preVC_48	Clustered	VC_48_0	25	0.8881	1.0	5.658302579119295	0.8881	0.9933	1	1	1	1	1	3
Citrobacter~phage~Moon	Heunggongvirae	Uroviricota	Caudoviricetes	Caudovirales	Myoviridae	Moonvirus		Overlap (VC_67/VC_71)
Citrobacter~phage~Mordin	Heunggongvirae	Uroviricota	Caudoviricetes	Caudovirales	Myoviridae	Mooglevirus	preVC_48	Clustered	VC_48_0	25	0.8881	1.0	5.658302579119295	0.8881	0.9933	1	1	1	1	1	3
Citrobacter~phage~PhiZZ23	Heunggongvirae	Uroviricota	Caudoviricetes	Caudovirales	Myoviridae	Tequatrovirus	preVC_67	Clustered/Singleton	VC_67_59	1	0.0	0.0	0	0.0	1.0	1	1	1	1	1	1
Citrobacter~phage~PhiZZ6	Heunggongvirae	Uroviricota	Caudoviricetes	Caudovirales	Myoviridae	Tequatrovirus	preVC_67	Clustered/Singleton	VC_67_70	1	0.0	0.0	0	0.0	1.0	1	1	1	1	1	1
Citrobacter~phage~SH1	Heunggongvirae	Uroviricota	Caudoviricetes	Caudovirales	Autographiviridae	Teetrevirus	preVC_275	Clustered	VC_275_0	64	0.8156	1.0	6.6906712504168375	0.8156	1.0	1	1	1	1	1	11
Citrobacter~phage~SH2	Heunggongvirae	Uroviricota	Caudoviricetes	Caudovirales	Autographiviridae	Teetrevirus	preVC_275	Clustered	VC_275_0	64	0.8156	1.0	6.6906712504168375	0.8156	1.0	1	1	1	1	1	11
Citrobacter~phage~SH3	Heunggongvirae	Uroviricota	Caudoviricetes	Caudovirales	Autographiviridae	Kayfunavirus	preVC_274	Clustered	VC_274_0	21	0.7609	1.0	4.453779102917093	0.7609	1.0	1	1	1	1	1	1
Citrobacter~phage~SH4	Heunggongvirae	Uroviricota	Caudoviricetes	Caudovirales	Autographiviridae	Kayfunavirus	preVC_274	Clustered	VC_274_0	21	0.7609	1.0	4.453779102917093	0.7609	1.0	1	1	1	1	1	1
Citrobacter~phage~Sazh	Heunggongvirae	Uroviricota	Caudoviricetes	Caudovirales	Drexlerviridae	Tlsvirus	preVC_295	Clustered	VC_295_0	11	0.1975	1.0	5.862679126298543	0.1975	1.0	1	1	1	1	1	2
Citrobacter~phage~Stevie	Heunggongvirae	Uroviricota	Caudoviricetes	Caudovirales	Drexlerviridae	Tlsvirus	preVC_295	Clustered	VC_295_0	11	0.1975	1.0	5.862679126298543	0.1975	1.0	1	1	1	1	1	2
Citrobacter~phage~phiCFP-1	Heunggongvirae	Uroviricota	Caudoviricetes	Caudovirales	Autographiviridae	Teetrevirus	preVC_275	Clustered	VC_275_0	64	0.8156	1.0	6.6906712504168375	0.8156	1.0	1	1	1	1	1	11
Citrobacter~phage~vB_CfrM_CfP1	Heunggongvirae	Uroviricota	Caudoviricetes	Caudovirales	Myoviridae	Pseudotevenvirus	preVC_101	Clustered	VC_101_1	10	0.2822	1.0	6.92403303764302	0.2822	1.0	1	1	1	1	1	1
Citrobacter~phage~vB_CroM_CrRp10	Heunggongvirae	Uroviricota	Caudoviricetes	Caudovirales	Myoviridae	Tequatrovirus	preVC_67	Clustered/Singleton	VC_67_2	1	0.0	0.0	0	0.0	1.0	1	1	1	1	1	1
Citrobacter~phage~vB_CroP_CrRp3	Heunggongvirae	Uroviricota	Caudoviricetes	Caudovirales	Autographiviridae	Vectrevirus	preVC_303	Clustered	VC_303_0	19	0.6161	1.0	4.803144753294151	0.6161	1.0	1	1	1	1	1	5
Citrobacter~virus~HCF1	Heunggongvirae	Uroviricota	Caudoviricetes	Caudovirales	Drexlerviridae	Hicfunavirus	preVC_295	Clustered	VC_295_0	11	0.1975	1.0	5.862679126298543	0.1975	1.0	1	1	1	1	1	2
Clavibacter~phage~CMP1	Heunggongvirae	Uroviricota	Caudoviricetes	Caudovirales	Siphoviridae	Cimpunavirus	preVC_164	Clustered	VC_164_0	3	0.6335	0.97619048	5.21895141649746	0.6184	1.0	1	1	1	1	1	3
Clavibacter~phage~CN1A	Heunggongvirae	Uroviricota	Caudoviricetes	Caudovirales	Siphoviridae	Cinunavirus	preVC_164	Clustered	VC_164_0	3	0.6335	0.97619048	5.21895141649746	0.6184	1.0	1	1	1	1	1	3
Clostridium~phage~CDKM15	Heunggongvirae	Uroviricota	Caudoviricetes	Caudovirales	Myoviridae	Colneyvirus	preVC_212	Clustered	VC_212_1	5	0.3835	0.99999971	6.790927075089263	0.3835	1.0	1	1	1	1	1	2
Clostridium~phage~CDKM9	Heunggongvirae	Uroviricota	Caudoviricetes	Caudovirales	Myoviridae	Colneyvirus	preVC_212	Clustered	VC_212_1	5	0.3835	0.99999971	6.790927075089263	0.3835	1.0	1	1	1	1	1	2
Clostridium~phage~CDMH1	Heunggongvirae	Uroviricota	Caudoviricetes	Caudovirales	Myoviridae	Yongloolinvirus	preVC_212	Clustered	VC_212_2	4	0.2804	0.99995677	7.141629164369534	0.2804	1.0	1	1	1	1	1	2
Clostridium~phage~CPD2	Heunggongvirae	Uroviricota	Caudoviricetes	Caudovirales	Guelinviridae	Gregsiragusavirus		Overlap (VC_307/VC_308)
Clostridium~phage~CPS1	Heunggongvirae	Uroviricota	Caudoviricetes	Caudovirales	Guelinviridae	Gregsiragusavirus		Overlap (VC_307/VC_308)
Clostridium~phage~CPS2	Heunggongvirae	Uroviricota	Caudoviricetes	Caudovirales	Guelinviridae	Brucesealvirus	preVC_307	Clustered	VC_307_0	4	0.6024	0.99971767	2.3136365480940633	0.6023	1.0	1	1	1	1	1	1
Clostridium~phage~CpV1	Heunggongvirae	Uroviricota	Caudoviricetes	Caudovirales	Guelinviridae	Capvunavirus		Overlap (VC_307/VC_308)
Clostridium~phage~PhiS63	Heunggongvirae	Uroviricota	Caudoviricetes	Caudovirales	Siphoviridae	Unassigned	preVC_193	Clustered	VC_193_0	3	0.3154	0.9932296	6.7146260149550905	0.3133	1.0	1	1	1	1	1	0
Clostridium~phage~c-st	Heunggongvirae	Uroviricota	Caudoviricetes	Caudovirales	Siphoviridae	Unassigned	preVC_200	Clustered/Singleton	VC_200_0	1	0.0	0.0	0	0.0	1.0	1	1	1	1	1	0
Clostridium~phage~phi24R	Heunggongvirae	Uroviricota	Caudoviricetes	Caudovirales	Guelinviridae	Gregsiragusavirus		Overlap (VC_307/VC_308)
Clostridium~phage~phi3626	Heunggongvirae	Uroviricota	Caudoviricetes	Caudovirales	Siphoviridae	Unassigned	preVC_193	Clustered	VC_193_0	3	0.3154	0.9932296	6.7146260149550905	0.3133	1.0	1	1	1	1	1	0
Clostridium~phage~phi8074-B1	Heunggongvirae	Uroviricota	Caudoviricetes	Caudovirales	Siphoviridae	Unassigned	preVC_207	Clustered	VC_207_0	3	0.6502	0.90944091	6.80905474922313	0.5913	1.0	1	1	1	1	1	0
Clostridium~phage~phiCD111	Heunggongvirae	Uroviricota	Caudoviricetes	Caudovirales	Siphoviridae	Leicestervirus	preVC_305	Clustered	VC_305_0	3	0.5256	0.99490129	2.5803307883041198	0.5229	1.0	1	1	1	1	1	1
Clostridium~phage~phiCD146	Heunggongvirae	Uroviricota	Caudoviricetes	Caudovirales	Siphoviridae	Leicestervirus	preVC_305	Clustered	VC_305_0	3	0.5256	0.99490129	2.5803307883041198	0.5229	1.0	1	1	1	1	1	1
Clostridium~phage~phiCD211	Heunggongvirae	Uroviricota	Caudoviricetes	Caudovirales	Siphoviridae	Unassigned	preVC_200	Clustered/Singleton	VC_200_1	1	0.0	0.0	0	0.0	1.0	1	1	1	1	1	0
Clostridium~phage~phiCD38-2	Heunggongvirae	Uroviricota	Caudoviricetes	Caudovirales	Siphoviridae	Leicestervirus	preVC_305	Clustered	VC_305_0	3	0.5256	0.99490129	2.5803307883041198	0.5229	1.0	1	1	1	1	1	1
Clostridium~phage~phiCD481-1	Heunggongvirae	Uroviricota	Caudoviricetes	Caudovirales	Myoviridae	Sherbrookevirus	preVC_273	Clustered	VC_273_0	6	0.6107	1.0	3.638178208047561	0.6107	1.0	1	1	1	1	1	1
Clostridium~phage~phiCD505	Heunggongvirae	Uroviricota	Caudoviricetes	Caudovirales	Myoviridae	Colneyvirus	preVC_212	Clustered	VC_212_1	5	0.3835	0.99999971	6.790927075089263	0.3835	1.0	1	1	1	1	1	2
Clostridium~phage~phiCD506	Heunggongvirae	Uroviricota	Caudoviricetes	Caudovirales	Myoviridae	Sherbrookevirus	preVC_273	Clustered	VC_273_0	6	0.6107	1.0	3.638178208047561	0.6107	1.0	1	1	1	1	1	1
Clostridium~phage~phiCD6356	Heunggongvirae	Uroviricota	Caudoviricetes	Caudovirales	Siphoviridae	Unassigned		Outlier
Clostridium~phage~phiCDHM11	Heunggongvirae	Uroviricota	Caudoviricetes	Caudovirales	Myoviridae	Sherbrookevirus	preVC_273	Clustered	VC_273_0	6	0.6107	1.0	3.638178208047561	0.6107	1.0	1	1	1	1	1	1
Clostridium~phage~phiCDHM13	Heunggongvirae	Uroviricota	Caudoviricetes	Caudovirales	Myoviridae	Sherbrookevirus	preVC_273	Clustered	VC_273_0	6	0.6107	1.0	3.638178208047561	0.6107	1.0	1	1	1	1	1	1
Clostridium~phage~phiCDHM14	Heunggongvirae	Uroviricota	Caudoviricetes	Caudovirales	Myoviridae	Sherbrookevirus	preVC_273	Clustered	VC_273_0	6	0.6107	1.0	3.638178208047561	0.6107	1.0	1	1	1	1	1	1
Clostridium~phage~phiCDHM19	Heunggongvirae	Uroviricota	Caudoviricetes	Caudovirales	Myoviridae	Lubbockvirus	preVC_212	Clustered	VC_212_0	2	0.0963	0.90186873	6.324555320336759	0.0868	1.0	1	1	1	1	1	1
Clostridium~phage~phiCP13O	Heunggongvirae	Uroviricota	Caudoviricetes	Caudovirales	Siphoviridae	Unassigned	preVC_308	Clustered	VC_308_0	4	1.0	0.0	3.4234031755960164	0.0	1.0	1	1	1	1	1	0
Clostridium~phage~phiCP26F	Heunggongvirae	Uroviricota	Caudoviricetes	Caudovirales	Siphoviridae	Unassigned	preVC_308	Clustered	VC_308_0	4	1.0	0.0	3.4234031755960164	0.0	1.0	1	1	1	1	1	0
Clostridium~phage~phiCP34O	Heunggongvirae	Uroviricota	Caudoviricetes	Caudovirales	Siphoviridae	Unassigned	preVC_308	Clustered	VC_308_0	4	1.0	0.0	3.4234031755960164	0.0	1.0	1	1	1	1	1	0
Clostridium~phage~phiCP39-O	Heunggongvirae	Uroviricota	Caudoviricetes	Caudovirales	Siphoviridae	Unassigned	preVC_308	Clustered	VC_308_0	4	1.0	0.0	3.4234031755960164	0.0	1.0	1	1	1	1	1	0
Clostridium~phage~phiCP7R	Heunggongvirae	Uroviricota	Caudoviricetes	Caudovirales	Guelinviridae	Brucesealvirus	preVC_307	Clustered	VC_307_0	4	0.6024	0.99971767	2.3136365480940633	0.6023	1.0	1	1	1	1	1	1
Clostridium~phage~phiCPV4	Heunggongvirae	Uroviricota	Caudoviricetes	Caudovirales	Guelinviridae	Brucesealvirus	preVC_307	Clustered	VC_307_0	4	0.6024	0.99971767	2.3136365480940633	0.6023	1.0	1	1	1	1	1	1
Clostridium~phage~phiCT19406A	Heunggongvirae	Uroviricota	Caudoviricetes	Caudovirales	Siphoviridae	Unassigned	preVC_217	Clustered	VC_217_0	2	0.4427	0.88208439	0.0	0.3905	1.0	1	1	1	1	1	0
Clostridium~phage~phiCT19406B	Heunggongvirae	Uroviricota	Caudoviricetes	Caudovirales	Myoviridae	Unassigned	preVC_96	Clustered	VC_96_0	3	0.4168	0.99608458	4.8074017006186525	0.4152	1.0	1	1	1	1	1	0
Clostridium~phage~phiCT19406C	Heunggongvirae	Uroviricota	Caudoviricetes	Caudovirales	Siphoviridae	Unassigned		Outlier
Clostridium~phage~phiCT453A	Heunggongvirae	Uroviricota	Caudoviricetes	Caudovirales	Myoviridae	Unassigned		Outlier
Clostridium~phage~phiCT453B	Heunggongvirae	Uroviricota	Caudoviricetes	Caudovirales	Myoviridae	Unassigned	preVC_96	Clustered	VC_96_0	3	0.4168	0.99608458	4.8074017006186525	0.4152	1.0	1	1	1	1	1	0
Clostridium~phage~phiCT9441A	Heunggongvirae	Uroviricota	Caudoviricetes	Caudovirales	Myoviridae	Unassigned		Outlier
Clostridium~phage~phiCTC2A	Heunggongvirae	Uroviricota	Caudoviricetes	Caudovirales	Siphoviridae	Unassigned	preVC_217	Clustered	VC_217_0	2	0.4427	0.88208439	0.0	0.3905	1.0	1	1	1	1	1	0
Clostridium~phage~phiCTC2B	Heunggongvirae	Uroviricota	Caudoviricetes	Caudovirales	Myoviridae	Unassigned	preVC_96	Clustered	VC_96_0	3	0.4168	0.99608458	4.8074017006186525	0.4152	1.0	1	1	1	1	1	0
Clostridium~phage~phiCTP1	Heunggongvirae	Uroviricota	Caudoviricetes	Caudovirales	Siphoviridae	Unassigned	preVC_207	Clustered	VC_207_0	3	0.6502	0.90944091	6.80905474922313	0.5913	1.0	1	1	1	1	1	0
Clostridium~phage~phiMMP01	Heunggongvirae	Uroviricota	Caudoviricetes	Caudovirales	Myoviridae	Yongloolinvirus	preVC_212	Clustered	VC_212_2	4	0.2804	0.99995677	7.141629164369534	0.2804	1.0	1	1	1	1	1	2
Clostridium~phage~phiMMP02	Heunggongvirae	Uroviricota	Caudoviricetes	Caudovirales	Myoviridae	Colneyvirus	preVC_212	Clustered	VC_212_1	5	0.3835	0.99999971	6.790927075089263	0.3835	1.0	1	1	1	1	1	2
Clostridium~phage~phiMMP03	Heunggongvirae	Uroviricota	Caudoviricetes	Caudovirales	Myoviridae	Yongloolinvirus	preVC_212	Clustered	VC_212_2	4	0.2804	0.99995677	7.141629164369534	0.2804	1.0	1	1	1	1	1	2
Clostridium~phage~phiMMP04	Heunggongvirae	Uroviricota	Caudoviricetes	Caudovirales	Myoviridae	Sherbrookevirus	preVC_273	Clustered	VC_273_0	6	0.6107	1.0	3.638178208047561	0.6107	1.0	1	1	1	1	1	1
Clostridium~phage~phiSM101	Heunggongvirae	Uroviricota	Caudoviricetes	Caudovirales	Siphoviridae	Unassigned	preVC_193	Clustered	VC_193_0	3	0.3154	0.9932296	6.7146260149550905	0.3133	1.0	1	1	1	1	1	0
Clostridium~phage~phiZP2	Heunggongvirae	Uroviricota	Caudoviricetes	Caudovirales	Guelinviridae	Brucesealvirus	preVC_307	Clustered	VC_307_0	4	0.6024	0.99971767	2.3136365480940633	0.6023	1.0	1	1	1	1	1	1
Clostridium~phage~phi~CD119	Heunggongvirae	Uroviricota	Caudoviricetes	Caudovirales	Myoviridae	Lubbockvirus	preVC_212	Clustered	VC_212_0	2	0.0963	0.90186873	6.324555320336759	0.0868	1.0	1	1	1	1	1	1
Clostridium~phage~susfortuna	Heunggongvirae	Uroviricota	Caudoviricetes	Caudovirales	Guelinviridae	Susfortunavirus		Outlier
Clostridium~phage~vB_CpeS-CP51	Heunggongvirae	Uroviricota	Caudoviricetes	Caudovirales	Siphoviridae	Unassigned		Outlier
Clostridium~virus~phiC2	Heunggongvirae	Uroviricota	Caudoviricetes	Caudovirales	Myoviridae	Lubbockvirus	preVC_212	Clustered	VC_212_2	4	0.2804	0.99995677	7.141629164369534	0.2804	1.0	1	1	1	1	1	2
Clostridium~virus~phiCD27	Heunggongvirae	Uroviricota	Caudoviricetes	Caudovirales	Myoviridae	Lubbockvirus	preVC_212	Clustered	VC_212_1	5	0.3835	0.99999971	6.790927075089263	0.3835	1.0	1	1	1	1	1	2
Colwellia~phage~9A	Heunggongvirae	Uroviricota	Caudoviricetes	Caudovirales	Siphoviridae	Franklinbayvirus		Singleton
Corynebacterium~phage~Adelaide	Heunggongvirae	Uroviricota	Caudoviricetes	Caudovirales	Siphoviridae	Samwavirus	preVC_218	Clustered	VC_218_0	6	0.7504	1.0	4.4133104758270205	0.7504	1.0	1	1	1	1	1	1
Corynebacterium~phage~BFK20	Heunggongvirae	Uroviricota	Caudoviricetes	Caudovirales	Siphoviridae	Sasvirus	preVC_311	Clustered	VC_311_0	3	0.6869	0.99445252	4.175856866542991	0.6831	1.0	1	1	1	1	1	2
Corynebacterium~phage~C3PO	Heunggongvirae	Uroviricota	Caudoviricetes	Caudovirales	Zierdtviridae	Ceetrepovirus	preVC_313	Clustered	VC_313_0	5	0.5411	0.99999982	3.072817292945022	0.5411	1.0	1	1	1	1	2	1
Corynebacterium~phage~Darwin	Heunggongvirae	Uroviricota	Caudoviricetes	Caudovirales	Zierdtviridae	Ceetrepovirus	preVC_313	Clustered	VC_313_0	5	0.5411	0.99999982	3.072817292945022	0.5411	1.0	1	1	1	1	2	1
Corynebacterium~phage~Dina	Heunggongvirae	Uroviricota	Caudoviricetes	Caudovirales	Siphoviridae	Samwavirus	preVC_218	Clustered	VC_218_0	6	0.7504	1.0	4.4133104758270205	0.7504	1.0	1	1	1	1	1	1
Corynebacterium~phage~Juicebox	Heunggongvirae	Uroviricota	Caudoviricetes	Caudovirales	Siphoviridae	Juiceboxvirus	preVC_309	Clustered	VC_309_0	2	0.1863	0.71428571	6.855654600401044	0.1331	1.0	1	1	1	1	1	2
Corynebacterium~phage~Kimchi1738	Heunggongvirae	Uroviricota	Caudoviricetes	Caudovirales	Siphoviridae	Ceetrepovirus	preVC_313	Clustered	VC_313_0	5	0.5411	0.99999982	3.072817292945022	0.5411	1.0	1	1	1	1	2	1
Corynebacterium~phage~Lederberg	Heunggongvirae	Uroviricota	Caudoviricetes	Caudovirales	Siphoviridae	Samwavirus	preVC_218	Clustered	VC_218_0	6	0.7504	1.0	4.4133104758270205	0.7504	1.0	1	1	1	1	1	1
Corynebacterium~phage~P1201	Heunggongvirae	Uroviricota	Caudoviricetes	Caudovirales	Zierdtviridae	Chunghsingvirus		Outlier
Corynebacterium~phage~Poushou	Heunggongvirae	Uroviricota	Caudoviricetes	Caudovirales	Siphoviridae	Poushouvirus	preVC_309	Clustered	VC_309_0	2	0.1863	0.71428571	6.855654600401044	0.1331	1.0	1	1	1	1	1	2
Corynebacterium~phage~SamW	Heunggongvirae	Uroviricota	Caudoviricetes	Caudovirales	Siphoviridae	Samwavirus	preVC_218	Clustered	VC_218_0	6	0.7504	1.0	4.4133104758270205	0.7504	1.0	1	1	1	1	1	1
Corynebacterium~phage~StAB	Heunggongvirae	Uroviricota	Caudoviricetes	Caudovirales	Siphoviridae	Samwavirus	preVC_218	Clustered	VC_218_0	6	0.7504	1.0	4.4133104758270205	0.7504	1.0	1	1	1	1	1	1
Corynebacterium~phage~Stickynote	Heunggongvirae	Uroviricota	Caudoviricetes	Caudovirales	Siphoviridae	Ceetrepovirus	preVC_313	Clustered	VC_313_0	5	0.5411	0.99999982	3.072817292945022	0.5411	1.0	1	1	1	1	2	1
Corynebacterium~phage~Stiles	Heunggongvirae	Uroviricota	Caudoviricetes	Caudovirales	Siphoviridae	Samwavirus	preVC_218	Clustered	VC_218_0	6	0.7504	1.0	4.4133104758270205	0.7504	1.0	1	1	1	1	1	1
Corynebacterium~phage~Zion	Heunggongvirae	Uroviricota	Caudoviricetes	Caudovirales	Zierdtviridae	Ceetrepovirus	preVC_313	Clustered	VC_313_0	5	0.5411	0.99999982	3.072817292945022	0.5411	1.0	1	1	1	1	2	1
Corynebacterium~phage~phi673	Heunggongvirae	Uroviricota	Caudoviricetes	Caudovirales	Siphoviridae	Ikedavirus	preVC_311	Clustered	VC_311_0	3	0.6869	0.99445252	4.175856866542991	0.6831	1.0	1	1	1	1	1	2
Corynebacterium~phage~phi674	Heunggongvirae	Uroviricota	Caudoviricetes	Caudovirales	Siphoviridae	Ikedavirus	preVC_311	Clustered	VC_311_0	3	0.6869	0.99445252	4.175856866542991	0.6831	1.0	1	1	1	1	1	2
Croceibacter~phage~P2559S	Heunggongvirae	Uroviricota	Caudoviricetes	Caudovirales	Siphoviridae	Unassigned		Outlier
Croceibacter~phage~P2559Y	Heunggongvirae	Uroviricota	Caudoviricetes	Caudovirales	Siphoviridae	Unassigned		Outlier
Cronobacter~phage~CR3	Heunggongvirae	Uroviricota	Caudoviricetes	Caudovirales	Myoviridae	Certrevirus		Overlap (VC_110/VC_111)
Cronobacter~phage~CR5	Heunggongvirae	Uroviricota	Caudoviricetes	Caudovirales	Myoviridae	Derbicusvirus	preVC_317	Clustered	VC_317_0	4	0.1427	0.99996251	3.7364943759609925	0.1427	1.0	1	1	1	1	1	1
Cronobacter~phage~CR8	Heunggongvirae	Uroviricota	Caudoviricetes	Caudovirales	Myoviridae	Certrevirus		Overlap (VC_110/VC_111)
Cronobacter~phage~CR9	Heunggongvirae	Uroviricota	Caudoviricetes	Caudovirales	Myoviridae	Certrevirus		Overlap (VC_110/VC_111)
Cronobacter~phage~CS01	Heunggongvirae	Uroviricota	Caudoviricetes	Caudovirales	Drexlerviridae	Gyeonggidovirus	preVC_295	Clustered	VC_295_1	31	0.6009	1.0	6.209982335437338	0.6009	1.0	1	1	1	1	1	5
Cronobacter~phage~Dev-CD-23823	Heunggongvirae	Uroviricota	Caudoviricetes	Caudovirales	Autographiviridae	Cronosvirus	preVC_102	Clustered	VC_102_0	14	0.6251	1.0	5.879428488423363	0.6251	1.0	1	1	1	1	1	8
Cronobacter~phage~Dev2	Heunggongvirae	Uroviricota	Caudoviricetes	Caudovirales	Autographiviridae	Kayfunavirus	preVC_274	Clustered	VC_274_0	21	0.7609	1.0	4.453779102917093	0.7609	1.0	1	1	1	1	1	1
Cronobacter~phage~ENT39118	Heunggongvirae	Uroviricota	Caudoviricetes	Caudovirales	Siphoviridae	Unassigned		Outlier
Cronobacter~phage~ENT47670	Heunggongvirae	Uroviricota	Caudoviricetes	Caudovirales	Siphoviridae	Unassigned		Outlier
Cronobacter~phage~ESP2949-1	Heunggongvirae	Uroviricota	Caudoviricetes	Caudovirales	Drexlerviridae	Kyungwonvirus		Outlier
Cronobacter~phage~ESSI-2	Heunggongvirae	Uroviricota	Caudoviricetes	Caudovirales	Myoviridae	Seongnamvirus	preVC_133	Clustered	VC_133_0	20	0.9693	1.0	5.568459727105571	0.9693	1.0	1	1	1	1	1	12
Cronobacter~phage~GW1	Heunggongvirae	Uroviricota	Caudoviricetes	Caudovirales	Autographiviridae	Kayfunavirus	preVC_274	Clustered	VC_274_0	21	0.7609	1.0	4.453779102917093	0.7609	1.0	1	1	1	1	1	1
Cronobacter~phage~JC01	Heunggongvirae	Uroviricota	Caudoviricetes	Caudovirales	Siphoviridae	Unassigned	preVC_44	Clustered	VC_44_0	38	0.7034	1.0	4.0852227818439575	0.7034	1.0	1	1	1	1	2	1
Cronobacter~phage~PBES~02	Heunggongvirae	Uroviricota	Caudoviricetes	Caudovirales	Myoviridae	Certrevirus		Overlap (VC_110/VC_111)
Cronobacter~phage~Pet-CM3-4	Heunggongvirae	Uroviricota	Caudoviricetes	Caudovirales	Myoviridae	Karamvirus		Overlap (VC_67/VC_71)
Cronobacter~phage~S13	Heunggongvirae	Uroviricota	Caudoviricetes	Caudovirales	Myoviridae	Unassigned		Outlier
Cronobacter~phage~phiES15	Heunggongvirae	Uroviricota	Caudoviricetes	Caudovirales	Siphoviridae	Unassigned		Outlier
Cronobacter~phage~vB_CsaM_GAP161	Heunggongvirae	Uroviricota	Caudoviricetes	Caudovirales	Myoviridae	Pseudotevenvirus	preVC_101	Clustered	VC_101_1	10	0.2822	1.0	6.92403303764302	0.2822	1.0	1	1	1	1	1	1
Cronobacter~phage~vB_CsaM_GAP31	Heunggongvirae	Uroviricota	Caudoviricetes	Caudovirales	Myoviridae	Seunavirus	preVC_110	Clustered	VC_110_4	2	0.0304	0.8437173	5.916079783099616	0.0256	1.0	1	1	1	1	1	1
Cronobacter~phage~vB_CsaM_GAP32	Heunggongvirae	Uroviricota	Caudoviricetes	Caudovirales	Myoviridae	Mimasvirus	preVC_135	Clustered/Singleton	VC_135_2	1	0.0	0.0	0	0.0	1.0	1	1	1	1	1	1
Cronobacter~phage~vB_CsaM_leB	Heunggongvirae	Uroviricota	Caudoviricetes	Caudovirales	Myoviridae	Pseudotevenvirus	preVC_101	Clustered	VC_101_1	10	0.2822	1.0	6.92403303764302	0.2822	1.0	1	1	1	1	1	1
Cronobacter~phage~vB_CsaM_leE	Heunggongvirae	Uroviricota	Caudoviricetes	Caudovirales	Myoviridae	Pseudotevenvirus	preVC_101	Clustered	VC_101_1	10	0.2822	1.0	6.92403303764302	0.2822	1.0	1	1	1	1	1	1
Cronobacter~phage~vB_CsaP_009	Heunggongvirae	Uroviricota	Caudoviricetes	Caudovirales	Podoviridae	Privateervirus	preVC_115	Clustered	VC_115_0	2	0.1614	0.90450977	3.605551275463989	0.146	1.0	1	1	1	1	1	1
Cronobacter~phage~vB_CsaP_GAP52	Heunggongvirae	Uroviricota	Caudoviricetes	Caudovirales	Podoviridae	Unassigned	preVC_115	Clustered	VC_115_1	2	0.0815	0.90498041	7.416198487095663	0.0738	1.0	1	1	1	1	1	0
Cronobacter~phage~vB_CskP_GAP227	Heunggongvirae	Uroviricota	Caudoviricetes	Caudovirales	Autographiviridae	Cronosvirus	preVC_102	Clustered	VC_102_0	14	0.6251	1.0	5.879428488423363	0.6251	1.0	1	1	1	1	1	8
Curvibacter~phage~P26059B	Heunggongvirae	Uroviricota	Caudoviricetes	Caudovirales	Autographiviridae	Kalppathivirus	preVC_103	Clustered	VC_103_0	26	0.643	1.0	6.398322164517606	0.643	1.0	1	1	1	1	1	16
Cyanophage~9515-10a	Heunggongvirae	Uroviricota	Caudoviricetes	Caudovirales	Autographiviridae	Tangaroavirus	preVC_325	Clustered	VC_325_0	20	0.8986	1.0	6.884781909839558	0.8986	1.0	1	1	1	1	1	15
Cyanophage~KBS-P-1A	Heunggongvirae	Uroviricota	Caudoviricetes	Caudovirales	Autographiviridae	Sednavirus	preVC_325	Clustered	VC_325_0	20	0.8986	1.0	6.884781909839558	0.8986	1.0	1	1	1	1	1	15
Cyanophage~KBS-S-2A	Heunggongvirae	Uroviricota	Caudoviricetes	Caudovirales	Siphoviridae	Unassigned		Outlier
Cyanophage~MED4-117	Heunggongvirae	Uroviricota	Caudoviricetes	Caudovirales	Siphoviridae	Unassigned	preVC_260	Clustered	VC_260_0	2	0.7795	0.33333333	1.0	0.2598	1.0	1	1	1	1	1	0
Cyanophage~NATL1A-7	Heunggongvirae	Uroviricota	Caudoviricetes	Caudovirales	Autographiviridae	Cheungvirus	preVC_325	Clustered	VC_325_0	20	0.8986	1.0	6.884781909839558	0.8986	1.0	1	1	1	1	1	15
Cyanophage~NATL2A-133	Heunggongvirae	Uroviricota	Caudoviricetes	Caudovirales	Autographiviridae	Tangaroavirus	preVC_325	Clustered	VC_325_0	20	0.8986	1.0	6.884781909839558	0.8986	1.0	1	1	1	1	1	15
Cyanophage~P-RSM1	Heunggongvirae	Uroviricota	Caudoviricetes	Caudovirales	Myoviridae	Unassigned	preVC_60	Clustered	VC_60_34	2	0.0136	0.87349726	6.6332495807108	0.0119	1.0	1	1	1	1	1	0
Cyanophage~P-RSM6	Heunggongvirae	Uroviricota	Caudoviricetes	Caudovirales	Myoviridae	Libanvirus	preVC_60	Clustered/Singleton	VC_60_11	1	0.0	0.0	0	0.0	1.0	1	1	1	1	1	1
Cyanophage~P-SSP2	Heunggongvirae	Uroviricota	Caudoviricetes	Caudovirales	Autographiviridae	Tritonvirus	preVC_325	Clustered	VC_325_0	20	0.8986	1.0	6.884781909839558	0.8986	1.0	1	1	1	1	1	15
Cyanophage~P-TIM40	Heunggongvirae	Uroviricota	Caudoviricetes	Caudovirales	Myoviridae	Libanvirus	preVC_60	Clustered/Singleton	VC_60_22	1	0.0	0.0	0	0.0	1.0	1	1	1	1	1	1
Cyanophage~PP	Heunggongvirae	Uroviricota	Caudoviricetes	Caudovirales	Podoviridae	Wumptrevirus	preVC_141	Clustered	VC_141_0	2	0.5731	0.73644752	1.4142135623730951	0.4221	1.0	1	1	1	1	1	1
Cyanophage~PSS2	Heunggongvirae	Uroviricota	Caudoviricetes	Caudovirales	Siphoviridae	Unassigned		Overlap (VC_330/VC_331)
Cyanophage~S-RIM12	Heunggongvirae	Uroviricota	Caudoviricetes	Caudovirales	Myoviridae	Brizovirus	preVC_60	Clustered	VC_60_9	7	0.0808	1.0	8.18937053262417	0.0808	0.7619	1	1	1	1	1	3
Cyanophage~S-RIM32	Heunggongvirae	Uroviricota	Caudoviricetes	Caudovirales	Myoviridae	Unassigned	preVC_60	Clustered/Singleton	VC_60_20	1	0.0	0.0	0	0.0	1.0	1	1	1	1	1	0
Cyanophage~S-RIM44	Heunggongvirae	Uroviricota	Caudoviricetes	Caudovirales	Myoviridae	Vellamovirus	preVC_60	Clustered	VC_60_19	2	0.0169	0.87104225	5.291502622129181	0.0147	1.0	1	1	1	1	1	1
Cyanophage~S-RIM50	Heunggongvirae	Uroviricota	Caudoviricetes	Caudovirales	Myoviridae	Neptunevirus	preVC_60	Clustered	VC_60_6	3	0.0246	0.97624449	6.595394337464625	0.024	1.0	1	1	1	1	1	1
Cyanophage~S-TIM4	Heunggongvirae	Uroviricota	Caudoviricetes	Caudovirales	Myoviridae	Thaumasvirus	preVC_60	Clustered	VC_60_33	2	0.0134	0.87382535	3.3166247903554	0.0117	1.0	1	1	1	1	1	1
Cyanophage~S-TIM5	Heunggongvirae	Uroviricota	Caudoviricetes	Caudovirales	Myoviridae	Aurunvirus	preVC_330	Clustered/Singleton	VC_330_0	1	0.0	0.0	0	0.0	1.0	1	1	1	1	1	1
Cyanophage~SS120-1	Heunggongvirae	Uroviricota	Caudoviricetes	Caudovirales	Autographiviridae	Banchanvirus	preVC_325	Clustered	VC_325_0	20	0.8986	1.0	6.884781909839558	0.8986	1.0	1	1	1	1	1	15
Deep-sea~thermophilic~phage~D6E	Heunggongvirae	Uroviricota	Caudoviricetes	Caudovirales	Myoviridae	Unassigned	preVC_93	Clustered	VC_93_0	3	0.2545	0.98126406	8.199398447373715	0.2497	0.6667	1	1	1	1	2	1
Delftia~phage~IME-DE1	Heunggongvirae	Uroviricota	Caudoviricetes	Caudovirales	Autographiviridae	Piedvirus		Overlap (VC_277/VC_281)
Delftia~phage~PhiW-14	Heunggongvirae	Uroviricota	Caudoviricetes	Caudovirales	Myoviridae	Ionavirus		Outlier
Delftia~phage~RG-2014	Heunggongvirae	Uroviricota	Caudoviricetes	Caudovirales	Schitoviridae	Dendoorenvirus	preVC_19	Clustered	VC_19_0	27	0.7067	1.0	7.984210536707903	0.7067	0.7094	1	1	1	1	1	14
Dickeya~phage~BF25/12	Heunggongvirae	Uroviricota	Caudoviricetes	Caudovirales	Autographiviridae	Stompvirus	preVC_332	Clustered	VC_332_0	17	0.785	1.0	4.941111510978176	0.785	1.0	1	1	1	1	1	4
Dickeya~phage~Dagda	Heunggongvirae	Uroviricota	Caudoviricetes	Caudovirales	Autographiviridae	Aarhusvirus	preVC_277	Clustered	VC_277_0	4	0.1235	0.99997453	2.556529002210684	0.1235	1.0	1	1	1	1	1	1
Dickeya~phage~Katbat	Heunggongvirae	Uroviricota	Caudoviricetes	Caudovirales	Autographiviridae	Aarhusvirus	preVC_277	Clustered	VC_277_0	4	0.1235	0.99997453	2.556529002210684	0.1235	1.0	1	1	1	1	1	1
Dickeya~phage~Luksen	Heunggongvirae	Uroviricota	Caudoviricetes	Caudovirales	Autographiviridae	Aarhusvirus	preVC_277	Clustered	VC_277_0	4	0.1235	0.99997453	2.556529002210684	0.1235	1.0	1	1	1	1	1	1
Dickeya~phage~Mysterion	Heunggongvirae	Uroviricota	Caudoviricetes	Caudovirales	Autographiviridae	Aarhusvirus	preVC_277	Clustered	VC_277_0	4	0.1235	0.99997453	2.556529002210684	0.1235	1.0	1	1	1	1	1	1
Dickeya~phage~Ninurta	Heunggongvirae	Uroviricota	Caudoviricetes	Caudovirales	Autographiviridae	Ningirsuvirus		Outlier
Dickeya~phage~RC-2014	Heunggongvirae	Uroviricota	Caudoviricetes	Caudovirales	Ackermannviridae	Limestonevirus	preVC_61	Clustered	VC_61_2	7	0.0532	0.96954025	7.319491400512866	0.0515	1.0	1	1	1	1	1	2
Dickeya~phage~vB_DsoM_AD1	Heunggongvirae	Uroviricota	Caudoviricetes	Caudovirales	Myoviridae	Alexandravirus	preVC_37	Clustered	VC_37_1	3	0.2257	0.98472046	6.8021723446563795	0.2223	1.0	1	1	1	1	1	2
Dickeya~phage~vB_DsoM_JA11	Heunggongvirae	Uroviricota	Caudoviricetes	Caudovirales	Myoviridae	Salmondvirus	preVC_37	Clustered	VC_37_0	2	0.104	0.88344127	2.23606797749979	0.0919	1.0	1	1	1	1	1	1
Dickeya~phage~vB_DsoM_JA29	Heunggongvirae	Uroviricota	Caudoviricetes	Caudovirales	Myoviridae	Salmondvirus	preVC_37	Clustered	VC_37_0	2	0.104	0.88344127	2.23606797749979	0.0919	1.0	1	1	1	1	1	1
Dickeya~phage~vB_DsoP_JA10	Heunggongvirae	Uroviricota	Caudoviricetes	Caudovirales	Autographiviridae	Ningirsuvirus		Outlier
Dickeya~virus~Limestone	Heunggongvirae	Uroviricota	Caudoviricetes	Caudovirales	Ackermannviridae	Limestonevirus	preVC_61	Clustered	VC_61_2	7	0.0532	0.96954025	7.319491400512866	0.0515	1.0	1	1	1	1	1	2
Dinoroseobacter~phage~DFL12phi1	Heunggongvirae	Uroviricota	Caudoviricetes	Caudovirales	Schitoviridae	Baltimorevirus		Overlap (VC_20/VC_21)
Dinoroseobacter~phage~DS-1410Ws-06	Heunggongvirae	Uroviricota	Caudoviricetes	Caudovirales	Schitoviridae	Sanyabayvirus		Overlap (VC_20/VC_21)
Dinoroseobacter~phage~vB_DshS-R5C	Heunggongvirae	Uroviricota	Caudoviricetes	Caudovirales	Siphoviridae	Nanhaivirus		Outlier
Edwardsiella~phage~Edno5	Heunggongvirae	Uroviricota	Caudoviricetes	Caudovirales	Myoviridae	Gofduovirus	preVC_2	Clustered	VC_2_0	2	0.1858	0.91158016	4.58257569495584	0.1694	1.0	1	1	1	1	1	1
Edwardsiella~phage~GF-2	Heunggongvirae	Uroviricota	Caudoviricetes	Caudovirales	Myoviridae	Gofduovirus	preVC_2	Clustered	VC_2_0	2	0.1858	0.91158016	4.58257569495584	0.1694	1.0	1	1	1	1	1	1
Edwardsiella~phage~KF-1	Heunggongvirae	Uroviricota	Caudoviricetes	Caudovirales	Podoviridae	Kafunavirus	preVC_337	Clustered	VC_337_0	3	1.0	0.0	3.9911798921740105	0.0	1.0	1	1	1	1	1	1
Edwardsiella~phage~MSW-3	Heunggongvirae	Uroviricota	Caudoviricetes	Caudovirales	Myoviridae	Yokohamavirus	preVC_130	Clustered	VC_130_0	9	0.8658	1.0	7.502071698259095	0.8658	0.9167	1	1	1	1	1	4
Edwardsiella~phage~PEi20	Heunggongvirae	Uroviricota	Caudoviricetes	Caudovirales	Myoviridae	Kanagawavirus		Overlap (VC_67/VC_71)
Edwardsiella~phage~PEi21	Heunggongvirae	Uroviricota	Caudoviricetes	Caudovirales	Myoviridae	Yokohamavirus	preVC_130	Clustered	VC_130_0	9	0.8658	1.0	7.502071698259095	0.8658	0.9167	1	1	1	1	1	4
Edwardsiella~phage~eiAU	Heunggongvirae	Uroviricota	Caudoviricetes	Caudovirales	Siphoviridae	Eiauvirus	preVC_323	Clustered	VC_323_0	2	0.1143	0.9091081	0.0	0.1039	1.0	1	1	1	1	1	1
Edwardsiella~phage~eiAU-183	Heunggongvirae	Uroviricota	Caudoviricetes	Caudovirales	Siphoviridae	Eiauvirus	preVC_323	Clustered	VC_323_0	2	0.1143	0.9091081	0.0	0.1039	1.0	1	1	1	1	1	1
Edwardsiella~virus~pEtSU	Heunggongvirae	Uroviricota	Caudoviricetes	Caudovirales	Myoviridae	Petsuvirus	preVC_316	Clustered	VC_316_0	2	0.1001	0.90617005	3.605551275463989	0.0907	1.0	1	1	1	1	1	1
Eggerthella~phage~PMBT5	Heunggongvirae	Uroviricota	Caudoviricetes	Caudovirales	Siphoviridae	Lentavirus		Outlier
Enterobacterial~phage~mEp390	Heunggongvirae	Uroviricota	Caudoviricetes	Caudovirales	Siphoviridae	Unassigned		Outlier
Enterobacteriaphage~UAB_Phi87	Heunggongvirae	Uroviricota	Caudoviricetes	Caudovirales	Myoviridae	Felixounavirus	preVC_48	Clustered	VC_48_0	25	0.8881	1.0	5.658302579119295	0.8881	0.9933	1	1	1	1	1	3
Enterobacteria~phage~2851	Heunggongvirae	Uroviricota	Caudoviricetes	Caudovirales	Siphoviridae	Pankowvirus	preVC_3	Clustered	VC_3_0	7	0.1584	1.0	6.547344936867832	0.1584	1.0	1	1	1	1	1	2
Enterobacteria~phage~9g	Heunggongvirae	Uroviricota	Caudoviricetes	Caudovirales	Siphoviridae	Nonagvirus	preVC_15	Clustered	VC_15_1	6	0.4595	0.99999999	5.256925017505415	0.4595	1.0	1	1	1	1	1	2
Enterobacteria~phage~ATK47	Heunggongvirae	Uroviricota	Caudoviricetes	Caudovirales	Myoviridae	Mosigvirus	preVC_68	Clustered	VC_68_0	17	0.1799	1.0	6.980230164805947	0.1799	0.9412	1	1	1	1	1	2
Enterobacteria~phage~Aplg8	Heunggongvirae	Uroviricota	Caudoviricetes	Caudovirales	Myoviridae	Tequatrovirus	preVC_67	Clustered/Singleton	VC_67_68	1	0.0	0.0	0	0.0	1.0	1	1	1	1	1	1
Enterobacteria~phage~BP-4795	Heunggongvirae	Uroviricota	Caudoviricetes	Caudovirales	Siphoviridae	Marienburgvirus	preVC_3	Clustered	VC_3_0	7	0.1584	1.0	6.547344936867832	0.1584	1.0	1	1	1	1	1	2
Enterobacteria~phage~C-1~INW-2012	Orthornavirae	Lenarviricota	Leviviricetes	Norzivirales	Fiersviridae	Cunavirus	preVC_340	Clustered	VC_340_0	4	0.8032	0.99958512	0.0	0.8029	1.0	1	1	1	1	1	4
Enterobacteria~phage~ES18	Heunggongvirae	Uroviricota	Caudoviricetes	Caudovirales	Siphoviridae	Unassigned		Outlier
Enterobacteria~phage~GEC-3S	Heunggongvirae	Uroviricota	Caudoviricetes	Caudovirales	Myoviridae	Krischvirus	preVC_69	Clustered	VC_69_0	6	0.1853	1.0	5.59761613993786	0.1853	1.0	1	1	1	1	1	1
Enterobacteria~phage~GiZh	Heunggongvirae	Uroviricota	Caudoviricetes	Caudovirales	Myoviridae	Tequatrovirus	preVC_67	Clustered/Singleton	VC_67_69	1	0.0	0.0	0	0.0	1.0	1	1	1	1	1	1
Enterobacteria~phage~HK140	Heunggongvirae	Uroviricota	Caudoviricetes	Caudovirales	Siphoviridae	Yautsimvirus	preVC_4	Clustered	VC_4_0	16	0.4338	1.0	7.3077825929518605	0.4338	0.8833	1	1	1	1	1	10
Enterobacteria~phage~HK225	Heunggongvirae	Uroviricota	Caudoviricetes	Caudovirales	Siphoviridae	Unassigned	preVC_8	Clustered	VC_8_0	4	0.108	0.99996604	7.171766075996461	0.108	1.0	1	1	1	1	1	1
Enterobacteria~phage~HK620	Heunggongvirae	Uroviricota	Caudoviricetes	Caudovirales	Podoviridae	Lederbergvirus	preVC_5	Clustered	VC_5_0	3	0.0454	0.99670356	7.8665545571749185	0.0453	1.0	1	1	1	1	1	1
Enterobacteria~phage~Hgal1	Orthornavirae	Lenarviricota	Leviviricetes	Norzivirales	Fiersviridae	Hagavirus	preVC_340	Clustered	VC_340_0	4	0.8032	0.99958512	0.0	0.8029	1.0	1	1	1	1	1	4
Enterobacteria~phage~ID18~sensu~lato	Sangervirae	Phixviricota	Malgrandaviricetes	Petitvirales	Microviridae	Gequatrovirus		Overlap (VC_344/VC_345)
Enterobacteria~phage~IME10	Heunggongvirae	Uroviricota	Caudoviricetes	Caudovirales	Podoviridae	Lederbergvirus		Outlier
Enterobacteria~phage~IME_EC2	Heunggongvirae	Uroviricota	Caudoviricetes	Caudovirales	Siphoviridae	Murrayvirus	preVC_240	Clustered	VC_240_0	6	0.6954	1.0	5.949316275866496	0.6954	1.0	1	1	1	1	2	4
Enterobacteria~phage~JenK1	Heunggongvirae	Uroviricota	Caudoviricetes	Caudovirales	Siphoviridae	Nonagvirus	preVC_15	Clustered	VC_15_1	6	0.4595	0.99999999	5.256925017505415	0.4595	1.0	1	1	1	1	1	2
Enterobacteria~phage~JenP1	Heunggongvirae	Uroviricota	Caudoviricetes	Caudovirales	Siphoviridae	Nonagvirus	preVC_15	Clustered	VC_15_1	6	0.4595	0.99999999	5.256925017505415	0.4595	1.0	1	1	1	1	1	2
Enterobacteria~phage~JenP2	Heunggongvirae	Uroviricota	Caudoviricetes	Caudovirales	Siphoviridae	Nonagvirus	preVC_15	Clustered	VC_15_1	6	0.4595	0.99999999	5.256925017505415	0.4595	1.0	1	1	1	1	1	2
Enterobacteria~phage~Kha5h	Heunggongvirae	Uroviricota	Caudoviricetes	Caudovirales	Myoviridae	Tequatrovirus	preVC_67	Clustered/Singleton	VC_67_65	1	0.0	0.0	0	0.0	1.0	1	1	1	1	1	1
Enterobacteria~phage~M	Orthornavirae	Lenarviricota	Leviviricetes	Norzivirales	Fiersviridae	Empivirus	preVC_340	Clustered	VC_340_0	4	0.8032	0.99958512	0.0	0.8029	1.0	1	1	1	1	1	4
Enterobacteria~phage~O276	Heunggongvirae	Uroviricota	Caudoviricetes	Caudovirales	Siphoviridae	Lambdavirus		Overlap (VC_4/VC_7)
Enterobacteria~phage~P4	Heunggongvirae	Uroviricota	Caudoviricetes	Caudovirales	Unassigned	Unassigned		Singleton
Enterobacteria~phage~P7	Heunggongvirae	Uroviricota	Caudoviricetes	Caudovirales	Myoviridae	Punavirus	preVC_345	Clustered	VC_345_0	6	0.9965	0.999484	7.4417254491228055	0.996	0.8	1	1	1	1	1	1
Enterobacteria~phage~P88	Heunggongvirae	Uroviricota	Caudoviricetes	Caudovirales	Myoviridae	Xuanwuvirus		Overlap (VC_186/VC_187)
Enterobacteria~phage~PR4	Bamfordvirae	Preplasmiviricota	Tectiliviricetes	Kalamavirales	Tectiviridae	Alphatectivirus	preVC_346	Clustered	VC_346_0	2	0.957	0.52049988	0.0	0.4981	1.0	1	1	1	1	1	1
Enterobacteria~phage~PRD1	Bamfordvirae	Preplasmiviricota	Tectiliviricetes	Kalamavirales	Tectiviridae	Alphatectivirus	preVC_346	Clustered	VC_346_0	2	0.957	0.52049988	0.0	0.4981	1.0	1	1	1	1	1	1
Enterobacteria~phage~RB18	Heunggongvirae	Uroviricota	Caudoviricetes	Caudovirales	Myoviridae	Tequatrovirus	preVC_67	Clustered/Singleton	VC_67_72	1	0.0	0.0	0	0.0	1.0	1	1	1	1	1	1
Enterobacteria~phage~RB27	Heunggongvirae	Uroviricota	Caudoviricetes	Caudovirales	Myoviridae	Tequatrovirus	preVC_67	Clustered/Singleton	VC_67_48	1	0.0	0.0	0	0.0	1.0	1	1	1	1	1	1
Enterobacteria~phage~RB51	Heunggongvirae	Uroviricota	Caudoviricetes	Caudovirales	Myoviridae	Tequatrovirus	preVC_67	Clustered	VC_67_13	2	0.0053	0.62664155	2.8284271247461903	0.0033	1.0	1	1	1	1	1	1
Enterobacteria~phage~RB68	Heunggongvirae	Uroviricota	Caudoviricetes	Caudovirales	Myoviridae	Tequatrovirus	preVC_67	Clustered	VC_67_13	2	0.0053	0.62664155	2.8284271247461903	0.0033	1.0	1	1	1	1	1	1
Enterobacteria~phage~SP	Orthornavirae	Lenarviricota	Leviviricetes	Levivirales	Leviviridae	Allolevivirus	preVC_77	Clustered	VC_77_0	4	0.8005	0.9985876	0.0	0.7994	1.0	1	1	1	1	1	1
Enterobacteria~phage~ST104	Heunggongvirae	Uroviricota	Caudoviricetes	Caudovirales	Podoviridae	Lederbergvirus	preVC_5	Clustered	VC_5_1	15	0.4708	1.0	7.58753412005488	0.4708	0.9714	1	1	1	1	1	1
Enterobacteria~phage~Sf101	Heunggongvirae	Uroviricota	Caudoviricetes	Caudovirales	Podoviridae	Lederbergvirus	preVC_5	Clustered	VC_5_0	3	0.0454	0.99670356	7.8665545571749185	0.0453	1.0	1	1	1	1	1	1
Enterobacteria~phage~SfI	Heunggongvirae	Uroviricota	Caudoviricetes	Caudovirales	Myoviridae	Unassigned		Outlier
Enterobacteria~phage~SfV	Heunggongvirae	Uroviricota	Caudoviricetes	Caudovirales	Myoviridae	Unassigned		Overlap (VC_8/VC_9)
Enterobacteria~phage~T3	Heunggongvirae	Uroviricota	Caudoviricetes	Caudovirales	Autographiviridae	Teetrevirus	preVC_275	Clustered	VC_275_0	64	0.8156	1.0	6.6906712504168375	0.8156	1.0	1	1	1	1	1	11
Enterobacteria~phage~T6	Heunggongvirae	Uroviricota	Caudoviricetes	Caudovirales	Myoviridae	Tequatrovirus	preVC_67	Clustered	VC_67_42	2	0.0054	0.63781628	8.660254037844387	0.0035	1.0	1	1	1	1	1	1
Enterobacteria~phage~T7M	Heunggongvirae	Uroviricota	Caudoviricetes	Caudovirales	Autographiviridae	Teetrevirus	preVC_275	Clustered	VC_275_0	64	0.8156	1.0	6.6906712504168375	0.8156	1.0	1	1	1	1	1	11
Enterobacteria~phage~UAB_Phi20	Heunggongvirae	Uroviricota	Caudoviricetes	Caudovirales	Podoviridae	Lederbergvirus	preVC_5	Clustered	VC_5_1	15	0.4708	1.0	7.58753412005488	0.4708	0.9714	1	1	1	1	1	1
Enterobacteria~phage~VT2-Sakai	Heunggongvirae	Uroviricota	Caudoviricetes	Caudovirales	Podoviridae	Traversvirus	preVC_0	Clustered	VC_0_1	26	0.6163	1.0	7.585896386765914	0.6163	0.88	1	1	1	1	1	3
Enterobacteria~phage~VT2phi_272	Heunggongvirae	Uroviricota	Caudoviricetes	Caudovirales	Podoviridae	Oslovirus	preVC_0	Clustered	VC_0_1	26	0.6163	1.0	7.585896386765914	0.6163	0.88	1	1	1	1	1	3
Enterobacteria~phage~WA13~sensu~lato	Sangervirae	Phixviricota	Malgrandaviricetes	Petitvirales	Microviridae	Alphatrevirus	preVC_343	Clustered	VC_343_0	11	0.7062	1.0	0.0	0.7062	1.0	1	1	1	1	1	1
Enterobacteria~phage~YYZ-2008	Heunggongvirae	Uroviricota	Caudoviricetes	Caudovirales	Siphoviridae	Pankowvirus	preVC_3	Clustered	VC_3_0	7	0.1584	1.0	6.547344936867832	0.1584	1.0	1	1	1	1	1	2
Enterobacteria~phage~cdtI	Heunggongvirae	Uroviricota	Caudoviricetes	Caudovirales	Siphoviridae	Unassigned	preVC_8	Clustered	VC_8_1	6	0.1565	0.99999996	7.454888333545086	0.1565	0.9333	1	1	1	1	1	1
Enterobacteria~phage~fiAA91-ss	Heunggongvirae	Uroviricota	Caudoviricetes	Caudovirales	Myoviridae	Peduovirus	preVC_186	Clustered	VC_186_0	34	0.6024	1.0	5.219491428641542	0.6024	1.0	1	1	1	1	1	6
Enterobacteria~phage~mEp043~c-1	Heunggongvirae	Uroviricota	Caudoviricetes	Caudovirales	Siphoviridae	Aguilavirus	preVC_4	Clustered	VC_4_0	16	0.4338	1.0	7.3077825929518605	0.4338	0.8833	1	1	1	1	1	10
Enterobacteria~phage~mEp213	Heunggongvirae	Uroviricota	Caudoviricetes	Caudovirales	Siphoviridae	Aguilavirus	preVC_4	Clustered	VC_4_0	16	0.4338	1.0	7.3077825929518605	0.4338	0.8833	1	1	1	1	1	10
Enterobacteria~phage~mEp235	Heunggongvirae	Uroviricota	Caudoviricetes	Caudovirales	Siphoviridae	Nochtlivirus	preVC_4	Clustered	VC_4_0	16	0.4338	1.0	7.3077825929518605	0.4338	0.8833	1	1	1	1	1	10
Enterobacteria~phage~mEp237	Heunggongvirae	Uroviricota	Caudoviricetes	Caudovirales	Siphoviridae	Unassigned	preVC_8	Clustered	VC_8_0	4	0.108	0.99996604	7.171766075996461	0.108	1.0	1	1	1	1	1	1
Enterobacteria~phage~mEp460	Heunggongvirae	Uroviricota	Caudoviricetes	Caudovirales	Siphoviridae	Unassigned	preVC_8	Clustered	VC_8_1	6	0.1565	0.99999996	7.454888333545086	0.1565	0.9333	1	1	1	1	1	1
Enterobacteria~phage~phi80	Heunggongvirae	Uroviricota	Caudoviricetes	Caudovirales	Siphoviridae	Unassigned	preVC_8	Clustered	VC_8_0	4	0.108	0.99996604	7.171766075996461	0.108	1.0	1	1	1	1	1	1
Enterobacteria~phage~phi92	Heunggongvirae	Uroviricota	Caudoviricetes	Caudovirales	Myoviridae	Unassigned	preVC_114	Clustered	VC_114_0	6	0.1659	0.99999339	5.9286862093641775	0.1659	1.0	1	1	1	1	1	0
Enterobacteria~phage~phiJLA23	Heunggongvirae	Uroviricota	Caudoviricetes	Caudovirales	Drexlerviridae	Rogunavirus	preVC_297	Clustered	VC_297_0	19	0.6416	1.0	5.574325116869485	0.6416	1.0	1	1	1	1	1	9
Enterobacteria~phage~phiP27	Heunggongvirae	Uroviricota	Caudoviricetes	Caudovirales	Myoviridae	Unassigned		Overlap (VC_8/VC_9)
Enterobacteria~phage~vB_EcoM_IME281	Heunggongvirae	Uroviricota	Caudoviricetes	Caudovirales	Myoviridae	Dhakavirus	preVC_70	Clustered	VC_70_2	10	0.0987	1.0	7.819709841071822	0.0987	0.9333	1	1	1	1	1	1
Enterobacteria~phage~vB_EcoM_IME339	Heunggongvirae	Uroviricota	Caudoviricetes	Caudovirales	Myoviridae	Tequatrovirus	preVC_67	Clustered/Singleton	VC_67_76	1	0.0	0.0	0	0.0	1.0	1	1	1	1	1	1
Enterobacteria~phage~vB_EcoM_IME340	Heunggongvirae	Uroviricota	Caudoviricetes	Caudovirales	Myoviridae	Tequatrovirus	preVC_67	Clustered/Singleton	VC_67_55	1	0.0	0.0	0	0.0	1.0	1	1	1	1	1	1
Enterobacteria~phage~vB_EcoM_IME341	Heunggongvirae	Uroviricota	Caudoviricetes	Caudovirales	Myoviridae	Dhakavirus	preVC_70	Clustered	VC_70_2	10	0.0987	1.0	7.819709841071822	0.0987	0.9333	1	1	1	1	1	1
Enterobacteria~phage~vB_EcoP_IME390	Heunggongvirae	Uroviricota	Caudoviricetes	Caudovirales	Autographiviridae	Teseptimavirus	preVC_275	Clustered	VC_275_0	64	0.8156	1.0	6.6906712504168375	0.8156	1.0	1	1	1	1	1	11
Enterobacteria~phage~vB_EcoS_IME18	Heunggongvirae	Uroviricota	Caudoviricetes	Caudovirales	Drexlerviridae	Tunavirus	preVC_296	Clustered	VC_296_0	18	0.5133	1.0	4.90259041479639	0.5133	1.0	1	1	1	1	1	3
Enterobacteria~phage~vB_EcoS_Rogue1	Heunggongvirae	Uroviricota	Caudoviricetes	Caudovirales	Drexlerviridae	Rogunavirus	preVC_297	Clustered	VC_297_0	19	0.6416	1.0	5.574325116869485	0.6416	1.0	1	1	1	1	1	9
Enterobacter~phage~Arya	Heunggongvirae	Uroviricota	Caudoviricetes	Caudovirales	Myoviridae	Jilinvirus	preVC_31	Clustered	VC_31_0	8	0.4756	1.0	5.442013004231413	0.4756	1.0	1	1	1	1	1	1
Enterobacter~phage~CC31	Heunggongvirae	Uroviricota	Caudoviricetes	Caudovirales	Myoviridae	Karamvirus		Overlap (VC_67/VC_71)
Enterobacter~phage~E-2	Heunggongvirae	Uroviricota	Caudoviricetes	Caudovirales	Autographiviridae	Teetrevirus	preVC_275	Clustered	VC_275_0	64	0.8156	1.0	6.6906712504168375	0.8156	1.0	1	1	1	1	1	11
Enterobacter~phage~E-3	Heunggongvirae	Uroviricota	Caudoviricetes	Caudovirales	Autographiviridae	Teetrevirus	preVC_275	Clustered	VC_275_0	64	0.8156	1.0	6.6906712504168375	0.8156	1.0	1	1	1	1	1	11
Enterobacter~phage~EcP1	Heunggongvirae	Uroviricota	Caudoviricetes	Caudovirales	Schitoviridae	Eceepunavirus		Outlier
Enterobacter~phage~Ec_L1	Heunggongvirae	Uroviricota	Caudoviricetes	Caudovirales	Drexlerviridae	Eclunavirus		Outlier
Enterobacter~phage~EcpYZU01	Heunggongvirae	Uroviricota	Caudoviricetes	Caudovirales	Autographiviridae	Kayfunavirus	preVC_274	Clustered	VC_274_0	21	0.7609	1.0	4.453779102917093	0.7609	1.0	1	1	1	1	1	1
Enterobacter~phage~Enc34	Heunggongvirae	Uroviricota	Caudoviricetes	Caudovirales	Siphoviridae	Unassigned	preVC_44	Clustered	VC_44_0	38	0.7034	1.0	4.0852227818439575	0.7034	1.0	1	1	1	1	2	1
Enterobacter~phage~EspM4VN	Heunggongvirae	Uroviricota	Caudoviricetes	Caudovirales	Ackermannviridae	Agtrevirus	preVC_61	Clustered	VC_61_2	7	0.0532	0.96954025	7.319491400512866	0.0515	1.0	1	1	1	1	1	2
Enterobacter~phage~F20	Heunggongvirae	Uroviricota	Caudoviricetes	Caudovirales	Drexlerviridae	Webervirus	preVC_298	Clustered	VC_298_0	35	0.9682	1.0	4.656819786002564	0.9682	1.0	1	1	1	1	1	1
Enterobacter~phage~KNP3	Heunggongvirae	Uroviricota	Caudoviricetes	Caudovirales	Autographiviridae	Teetrevirus	preVC_275	Clustered	VC_275_0	64	0.8156	1.0	6.6906712504168375	0.8156	1.0	1	1	1	1	1	11
Enterobacter~phage~KNP7	Heunggongvirae	Uroviricota	Caudoviricetes	Caudovirales	Siphoviridae	Chivirus	preVC_44	Clustered	VC_44_0	38	0.7034	1.0	4.0852227818439575	0.7034	1.0	1	1	1	1	2	1
Enterobacter~phage~PG7	Heunggongvirae	Uroviricota	Caudoviricetes	Caudovirales	Myoviridae	Karamvirus		Overlap (VC_67/VC_71)
Enterobacter~phage~Tyrion	Heunggongvirae	Uroviricota	Caudoviricetes	Caudovirales	Podoviridae	Uetakevirus	preVC_10	Clustered	VC_10_0	5	0.6707	0.99999946	5.360708316896053	0.6707	1.0	1	1	1	1	1	1
Enterobacter~phage~myPSH1140	Heunggongvirae	Uroviricota	Caudoviricetes	Caudovirales	Myoviridae	Karamvirus		Overlap (VC_67/VC_71)
Enterobacter~phage~phiEap-1	Heunggongvirae	Uroviricota	Caudoviricetes	Caudovirales	Autographiviridae	Eapunavirus		Outlier
Enterobacter~phage~phiEap-2	Heunggongvirae	Uroviricota	Caudoviricetes	Caudovirales	Siphoviridae	Cornellvirus	preVC_339	Clustered	VC_339_0	24	0.8309	1.0	5.546690658792039	0.8309	1.0	1	1	1	1	1	3
Enterobacter~phage~phiEap-3	Heunggongvirae	Uroviricota	Caudoviricetes	Caudovirales	Myoviridae	Slopekvirus	preVC_101	Clustered	VC_101_0	7	0.1724	1.0	5.65251522191934	0.1724	1.0	1	1	1	1	1	1
Enterobacter~phage~phiKDA1	Heunggongvirae	Uroviricota	Caudoviricetes	Caudovirales	Autographiviridae	Koutsourovirus	preVC_331	Clustered	VC_331_0	21	0.7325	1.0	4.6812835342174886	0.7325	1.0	1	1	1	1	1	3
Enterobacter~phage~phiT5282H	Heunggongvirae	Uroviricota	Caudoviricetes	Caudovirales	Myoviridae	Novemvirus		Overlap (VC_186/VC_187)
Enterobacter~phage~vB_EclM_CIP9	Heunggongvirae	Uroviricota	Caudoviricetes	Caudovirales	Myoviridae	Kanagawavirus		Overlap (VC_67/VC_71)
Enterococcus~phage~9183	Heunggongvirae	Uroviricota	Caudoviricetes	Caudovirales	Siphoviridae	Unassigned	preVC_347	Clustered	VC_347_0	3	0.5683	0.99971989	6.054538276892217	0.5681	1.0	1	1	1	1	1	0
Enterococcus~phage~AE4_17	Heunggongvirae	Uroviricota	Caudoviricetes	Caudovirales	Rountreeviridae	Copernicusvirus	preVC_350	Clustered	VC_350_0	12	0.6907	1.0	2.1670476994644368	0.6907	1.0	1	1	1	1	1	1
Enterococcus~phage~AUEF3	Heunggongvirae	Uroviricota	Caudoviricetes	Caudovirales	Siphoviridae	Efquatrovirus	preVC_353	Clustered	VC_353_0	16	0.8897	1.0	5.423733891037291	0.8897	1.0	1	1	1	1	1	1
Enterococcus~phage~BC611	Heunggongvirae	Uroviricota	Caudoviricetes	Caudovirales	Siphoviridae	Saphexavirus	preVC_227	Clustered	VC_227_0	6	0.8792	0.99999995	6.019671013178436	0.8792	1.0	1	1	1	1	1	1
Enterococcus~phage~ECP3	Heunggongvirae	Uroviricota	Caudoviricetes	Caudovirales	Herelleviridae	Kochikohdavirus		Overlap (VC_202/VC_217)
Enterococcus~phage~EF24C	Heunggongvirae	Uroviricota	Caudoviricetes	Caudovirales	Herelleviridae	Kochikohdavirus		Overlap (VC_202/VC_217)
Enterococcus~phage~EF62phi	Heunggongvirae	Uroviricota	Caudoviricetes	Caudovirales	Podoviridae	Unassigned		Singleton
Enterococcus~phage~EFAP-1	Heunggongvirae	Uroviricota	Caudoviricetes	Caudovirales	Siphoviridae	Unassigned		Outlier
Enterococcus~phage~EFC-1	Heunggongvirae	Uroviricota	Caudoviricetes	Caudovirales	Siphoviridae	Unassigned		Overlap (VC_145/VC_146)
Enterococcus~phage~EFDG1	Heunggongvirae	Uroviricota	Caudoviricetes	Caudovirales	Herelleviridae	Schiekvirus		Overlap (VC_202/VC_217)
Enterococcus~phage~EFLK1	Heunggongvirae	Uroviricota	Caudoviricetes	Caudovirales	Herelleviridae	Kochikohdavirus		Overlap (VC_202/VC_217)
Enterococcus~phage~EFP01	Heunggongvirae	Uroviricota	Caudoviricetes	Caudovirales	Herelleviridae	Schiekvirus		Overlap (VC_202/VC_217)
Enterococcus~phage~EFRM31	Heunggongvirae	Uroviricota	Caudoviricetes	Caudovirales	Siphoviridae	Unassigned		Outlier
Enterococcus~phage~Ec-ZZ2	Heunggongvirae	Uroviricota	Caudoviricetes	Caudovirales	Siphoviridae	Efquatrovirus	preVC_353	Clustered	VC_353_0	16	0.8897	1.0	5.423733891037291	0.8897	1.0	1	1	1	1	1	1
Enterococcus~phage~EfV12-phi1	Heunggongvirae	Uroviricota	Caudoviricetes	Caudovirales	Herelleviridae	Schiekvirus		Overlap (VC_202/VC_217)
Enterococcus~phage~EfaCPT1	Heunggongvirae	Uroviricota	Caudoviricetes	Caudovirales	Siphoviridae	Efquatrovirus	preVC_353	Clustered	VC_353_0	16	0.8897	1.0	5.423733891037291	0.8897	1.0	1	1	1	1	1	1
Enterococcus~phage~IME-EF4	Heunggongvirae	Uroviricota	Caudoviricetes	Caudovirales	Siphoviridae	Efquatrovirus	preVC_353	Clustered	VC_353_0	16	0.8897	1.0	5.423733891037291	0.8897	1.0	1	1	1	1	1	1
Enterococcus~phage~IME-EFm1	Heunggongvirae	Uroviricota	Caudoviricetes	Caudovirales	Siphoviridae	Unassigned	preVC_353	Clustered	VC_353_0	16	0.8897	1.0	5.423733891037291	0.8897	1.0	1	1	1	1	1	1
Enterococcus~phage~IME-EFm5	Heunggongvirae	Uroviricota	Caudoviricetes	Caudovirales	Siphoviridae	Unassigned	preVC_353	Clustered	VC_353_0	16	0.8897	1.0	5.423733891037291	0.8897	1.0	1	1	1	1	1	1
Enterococcus~phage~IMEEF1	Heunggongvirae	Uroviricota	Caudoviricetes	Caudovirales	Siphoviridae	Saphexavirus	preVC_227	Clustered	VC_227_0	6	0.8792	0.99999995	6.019671013178436	0.8792	1.0	1	1	1	1	1	1
Enterococcus~phage~IME_EF3	Heunggongvirae	Uroviricota	Caudoviricetes	Caudovirales	Siphoviridae	Efquatrovirus	preVC_353	Clustered	VC_353_0	16	0.8897	1.0	5.423733891037291	0.8897	1.0	1	1	1	1	1	1
Enterococcus~phage~Idefix	Heunggongvirae	Uroviricota	Caudoviricetes	Caudovirales	Rountreeviridae	Copernicusvirus	preVC_350	Clustered	VC_350_0	12	0.6907	1.0	2.1670476994644368	0.6907	1.0	1	1	1	1	1	1
Enterococcus~phage~LY0322	Heunggongvirae	Uroviricota	Caudoviricetes	Caudovirales	Siphoviridae	Efquatrovirus	preVC_353	Clustered	VC_353_0	16	0.8897	1.0	5.423733891037291	0.8897	1.0	1	1	1	1	1	1
Enterococcus~phage~PMBT2	Heunggongvirae	Uroviricota	Caudoviricetes	Caudovirales	Siphoviridae	Efquatrovirus	preVC_353	Clustered	VC_353_0	16	0.8897	1.0	5.423733891037291	0.8897	1.0	1	1	1	1	1	1
Enterococcus~phage~SANTOR1	Heunggongvirae	Uroviricota	Caudoviricetes	Caudovirales	Siphoviridae	Efquatrovirus	preVC_353	Clustered	VC_353_0	16	0.8897	1.0	5.423733891037291	0.8897	1.0	1	1	1	1	1	1
Enterococcus~phage~SAP6	Heunggongvirae	Uroviricota	Caudoviricetes	Caudovirales	Siphoviridae	Saphexavirus	preVC_227	Clustered	VC_227_0	6	0.8792	0.99999995	6.019671013178436	0.8792	1.0	1	1	1	1	1	1
Enterococcus~phage~VD13	Heunggongvirae	Uroviricota	Caudoviricetes	Caudovirales	Siphoviridae	Saphexavirus	preVC_227	Clustered	VC_227_0	6	0.8792	0.99999995	6.019671013178436	0.8792	1.0	1	1	1	1	1	1
Enterococcus~phage~nattely	Heunggongvirae	Uroviricota	Caudoviricetes	Caudovirales	Siphoviridae	Unassigned	preVC_347	Clustered	VC_347_0	3	0.5683	0.99971989	6.054538276892217	0.5681	1.0	1	1	1	1	1	0
Enterococcus~phage~phiEF24C-P2	Heunggongvirae	Uroviricota	Caudoviricetes	Caudovirales	Herelleviridae	Kochikohdavirus		Overlap (VC_202/VC_217)
Enterococcus~phage~phiEf11	Heunggongvirae	Uroviricota	Caudoviricetes	Caudovirales	Siphoviridae	Unassigned		Overlap (VC_145/VC_146/VC_149)
Enterococcus~phage~phiFL1A	Heunggongvirae	Uroviricota	Caudoviricetes	Caudovirales	Siphoviridae	Phifelvirus	preVC_254	Clustered	VC_254_0	3	0.4811	0.99431665	6.234304341307689	0.4783	1.0	1	1	1	1	1	1
Enterococcus~phage~phiFL2A	Heunggongvirae	Uroviricota	Caudoviricetes	Caudovirales	Siphoviridae	Phifelvirus	preVC_254	Clustered	VC_254_0	3	0.4811	0.99431665	6.234304341307689	0.4783	1.0	1	1	1	1	1	1
Enterococcus~phage~phiFL3A	Heunggongvirae	Uroviricota	Caudoviricetes	Caudovirales	Siphoviridae	Phifelvirus	preVC_254	Clustered	VC_254_0	3	0.4811	0.99431665	6.234304341307689	0.4783	1.0	1	1	1	1	1	1
Enterococcus~phage~phiFL4A	Heunggongvirae	Uroviricota	Caudoviricetes	Caudovirales	Siphoviridae	Unassigned		Outlier
Enterococcus~phage~phiSHEF2	Heunggongvirae	Uroviricota	Caudoviricetes	Caudovirales	Siphoviridae	Efquatrovirus	preVC_353	Clustered	VC_353_0	16	0.8897	1.0	5.423733891037291	0.8897	1.0	1	1	1	1	1	1
Enterococcus~phage~phiSHEF4	Heunggongvirae	Uroviricota	Caudoviricetes	Caudovirales	Siphoviridae	Efquatrovirus	preVC_353	Clustered	VC_353_0	16	0.8897	1.0	5.423733891037291	0.8897	1.0	1	1	1	1	1	1
Enterococcus~phage~phiSHEF5	Heunggongvirae	Uroviricota	Caudoviricetes	Caudovirales	Siphoviridae	Efquatrovirus	preVC_353	Clustered	VC_353_0	16	0.8897	1.0	5.423733891037291	0.8897	1.0	1	1	1	1	1	1
Enterococcus~phage~vB_EfaP_Ef6.2	Heunggongvirae	Uroviricota	Caudoviricetes	Caudovirales	Rountreeviridae	Copernicusvirus	preVC_350	Clustered	VC_350_0	12	0.6907	1.0	2.1670476994644368	0.6907	1.0	1	1	1	1	1	1
Enterococcus~phage~vB_EfaP_Ef6.3	Heunggongvirae	Uroviricota	Caudoviricetes	Caudovirales	Rountreeviridae	Copernicusvirus	preVC_350	Clustered	VC_350_0	12	0.6907	1.0	2.1670476994644368	0.6907	1.0	1	1	1	1	1	1
Enterococcus~phage~vB_EfaP_Ef7.2	Heunggongvirae	Uroviricota	Caudoviricetes	Caudovirales	Rountreeviridae	Copernicusvirus	preVC_350	Clustered	VC_350_0	12	0.6907	1.0	2.1670476994644368	0.6907	1.0	1	1	1	1	1	1
Enterococcus~phage~vB_EfaP_Ef7.3	Heunggongvirae	Uroviricota	Caudoviricetes	Caudovirales	Rountreeviridae	Copernicusvirus	preVC_350	Clustered	VC_350_0	12	0.6907	1.0	2.1670476994644368	0.6907	1.0	1	1	1	1	1	1
Enterococcus~phage~vB_EfaP_Ef7.4	Heunggongvirae	Uroviricota	Caudoviricetes	Caudovirales	Rountreeviridae	Copernicusvirus	preVC_350	Clustered	VC_350_0	12	0.6907	1.0	2.1670476994644368	0.6907	1.0	1	1	1	1	1	1
Enterococcus~phage~vB_EfaP_Efmus1	Heunggongvirae	Uroviricota	Caudoviricetes	Caudovirales	Rountreeviridae	Copernicusvirus	preVC_350	Clustered	VC_350_0	12	0.6907	1.0	2.1670476994644368	0.6907	1.0	1	1	1	1	1	1
Enterococcus~phage~vB_EfaP_Efmus3	Heunggongvirae	Uroviricota	Caudoviricetes	Caudovirales	Rountreeviridae	Copernicusvirus	preVC_350	Clustered	VC_350_0	12	0.6907	1.0	2.1670476994644368	0.6907	1.0	1	1	1	1	1	1
Enterococcus~phage~vB_EfaP_Efmus4	Heunggongvirae	Uroviricota	Caudoviricetes	Caudovirales	Rountreeviridae	Copernicusvirus	preVC_350	Clustered	VC_350_0	12	0.6907	1.0	2.1670476994644368	0.6907	1.0	1	1	1	1	1	1
Enterococcus~phage~vB_EfaP_IME195	Heunggongvirae	Uroviricota	Caudoviricetes	Caudovirales	Rountreeviridae	Copernicusvirus	preVC_350	Clustered	VC_350_0	12	0.6907	1.0	2.1670476994644368	0.6907	1.0	1	1	1	1	1	1
Enterococcus~phage~vB_EfaP_IME199	Heunggongvirae	Uroviricota	Caudoviricetes	Caudovirales	Rountreeviridae	Minhovirus	preVC_351	Clustered	VC_351_0	2	0.0736	0.91058805	1.4142135623730951	0.0671	1.0	1	1	1	1	1	1
Enterococcus~phage~vB_EfaP_Zip	Heunggongvirae	Uroviricota	Caudoviricetes	Caudovirales	Rountreeviridae	Minhovirus	preVC_351	Clustered	VC_351_0	2	0.0736	0.91058805	1.4142135623730951	0.0671	1.0	1	1	1	1	1	1
Enterococcus~phage~vB_EfaS_AL2	Heunggongvirae	Uroviricota	Caudoviricetes	Caudovirales	Siphoviridae	Efquatrovirus	preVC_353	Clustered	VC_353_0	16	0.8897	1.0	5.423733891037291	0.8897	1.0	1	1	1	1	1	1
Enterococcus~phage~vB_EfaS_AL3	Heunggongvirae	Uroviricota	Caudoviricetes	Caudovirales	Siphoviridae	Efquatrovirus	preVC_353	Clustered	VC_353_0	16	0.8897	1.0	5.423733891037291	0.8897	1.0	1	1	1	1	1	1
Enterococcus~phage~vB_EfaS_IME196	Heunggongvirae	Uroviricota	Caudoviricetes	Caudovirales	Siphoviridae	Efquatrovirus	preVC_353	Clustered	VC_353_0	16	0.8897	1.0	5.423733891037291	0.8897	1.0	1	1	1	1	1	1
Enterococcus~phage~vB_EfaS_IME197	Heunggongvirae	Uroviricota	Caudoviricetes	Caudovirales	Siphoviridae	Unassigned		Overlap (VC_145/VC_146/VC_149)
Enterococcus~phage~vB_EfaS_IME198	Heunggongvirae	Uroviricota	Caudoviricetes	Caudovirales	Siphoviridae	Saphexavirus	preVC_227	Clustered	VC_227_0	6	0.8792	0.99999995	6.019671013178436	0.8792	1.0	1	1	1	1	1	1
Enterococcus~phage~vB_Efae230P-4	Heunggongvirae	Uroviricota	Caudoviricetes	Caudovirales	Rountreeviridae	Copernicusvirus	preVC_350	Clustered	VC_350_0	12	0.6907	1.0	2.1670476994644368	0.6907	1.0	1	1	1	1	1	1
Enterococus~phage~vipetofem	Heunggongvirae	Uroviricota	Caudoviricetes	Caudovirales	Siphoviridae	Unassigned	preVC_347	Clustered	VC_347_0	3	0.5683	0.99971989	6.054538276892217	0.5681	1.0	1	1	1	1	1	0
Erwinia~phage~Cronus	Heunggongvirae	Uroviricota	Caudoviricetes	Caudovirales	Myoviridae	Unassigned		Overlap (VC_67/VC_71)
Erwinia~phage~Derbicus	Heunggongvirae	Uroviricota	Caudoviricetes	Caudovirales	Myoviridae	Derbicusvirus	preVC_317	Clustered	VC_317_0	4	0.1427	0.99996251	3.7364943759609925	0.1427	1.0	1	1	1	1	1	1
Erwinia~phage~ENT90	Heunggongvirae	Uroviricota	Caudoviricetes	Caudovirales	Myoviridae	Entnonagintavirus	preVC_186	Clustered	VC_186_0	34	0.6024	1.0	5.219491428641542	0.6024	1.0	1	1	1	1	1	6
Erwinia~phage~Ea35-70	Heunggongvirae	Uroviricota	Caudoviricetes	Caudovirales	Myoviridae	Agricanvirus	preVC_318	Clustered	VC_318_0	6	0.429	1.0	2.7198494298023435	0.429	1.0	1	1	1	1	1	1
Erwinia~phage~Ea9-2	Heunggongvirae	Uroviricota	Caudoviricetes	Caudovirales	Schitoviridae	Johnsonvirus	preVC_19	Clustered	VC_19_0	27	0.7067	1.0	7.984210536707903	0.7067	0.7094	1	1	1	1	1	14
Erwinia~phage~Era103	Heunggongvirae	Uroviricota	Caudoviricetes	Caudovirales	Autographiviridae	Eracentumvirus		Overlap (VC_303/VC_304)
Erwinia~phage~EtG	Heunggongvirae	Uroviricota	Caudoviricetes	Caudovirales	Myoviridae	Eganvirus	preVC_186	Clustered	VC_186_0	34	0.6024	1.0	5.219491428641542	0.6024	1.0	1	1	1	1	1	6
Erwinia~phage~FE44	Heunggongvirae	Uroviricota	Caudoviricetes	Caudovirales	Autographiviridae	Berlinvirus	preVC_275	Clustered	VC_275_0	64	0.8156	1.0	6.6906712504168375	0.8156	1.0	1	1	1	1	1	11
Erwinia~phage~Faunus	Heunggongvirae	Uroviricota	Caudoviricetes	Caudovirales	Chaseviridae	Faunusvirus	preVC_126	Clustered	VC_126_0	12	0.8616	1.0	6.121126136786725	0.8616	1.0	1	1	1	1	2	6
Erwinia~phage~Hena1	Heunggongvirae	Uroviricota	Caudoviricetes	Caudovirales	Myoviridae	Henunavirus	preVC_110	Clustered	VC_110_0	2	0.0335	0.90924534	5.656854249492381	0.0305	1.0	1	1	1	1	1	1
Erwinia~phage~Machina	Heunggongvirae	Uroviricota	Caudoviricetes	Caudovirales	Myoviridae	Machinavirus	preVC_317	Clustered	VC_317_3	2	0.0413	0.81516125	2.449489742783178	0.0336	1.0	1	1	1	1	1	1
Erwinia~phage~PEp14	Heunggongvirae	Uroviricota	Caudoviricetes	Caudovirales	Podoviridae	Unassigned		Overlap (VC_263/VC_264)
Erwinia~phage~PhiEaH1	Heunggongvirae	Uroviricota	Caudoviricetes	Caudovirales	Myoviridae	Iapetusvirus		Overlap (VC_320/VC_321)
Erwinia~phage~Wellington	Heunggongvirae	Uroviricota	Caudoviricetes	Caudovirales	Myoviridae	Wellingtonvirus	preVC_317	Clustered	VC_317_1	2	0.042	0.8067762	2.0	0.0339	1.0	1	1	1	1	1	1
Erwinia~phage~pEp_SNUABM_01	Heunggongvirae	Uroviricota	Caudoviricetes	Caudovirales	Myoviridae	Henunavirus	preVC_110	Clustered	VC_110_0	2	0.0335	0.90924534	5.656854249492381	0.0305	1.0	1	1	1	1	1	1
Erwinia~phage~pEp_SNUABM_08	Heunggongvirae	Uroviricota	Caudoviricetes	Caudovirales	Siphoviridae	Unassigned		Outlier
Erwinia~phage~phiEa100	Heunggongvirae	Uroviricota	Caudoviricetes	Caudovirales	Autographiviridae	Eracentumvirus		Overlap (VC_303/VC_304)
Erwinia~phage~phiEa104	Heunggongvirae	Uroviricota	Caudoviricetes	Caudovirales	Myoviridae	Kolesnikvirus	preVC_137	Clustered	VC_137_0	3	0.0874	0.99646547	2.031747017949256	0.0871	1.0	1	1	1	1	1	1
Erwinia~phage~phiEa21-4	Heunggongvirae	Uroviricota	Caudoviricetes	Caudovirales	Myoviridae	Kolesnikvirus	preVC_137	Clustered	VC_137_0	3	0.0874	0.99646547	2.031747017949256	0.0871	1.0	1	1	1	1	1	1
Erwinia~phage~phiEa2809	Heunggongvirae	Uroviricota	Caudoviricetes	Caudovirales	Ackermannviridae	Nezavisimistyvirus	preVC_61	Clustered	VC_61_4	2	0.0097	0.91185947	5.291502622129181	0.0089	1.0	1	1	1	1	1	1
Erwinia~phage~phiEaH2	Heunggongvirae	Uroviricota	Caudoviricetes	Caudovirales	Myoviridae	Erskinevirus	preVC_317	Clustered	VC_317_2	3	0.0868	0.98284494	6.32911674311999	0.0853	1.0	1	1	1	1	1	2
Erwinia~phage~phiEaP8	Heunggongvirae	Uroviricota	Caudoviricetes	Caudovirales	Schitoviridae	Yonginvirus	preVC_19	Clustered	VC_19_0	27	0.7067	1.0	7.984210536707903	0.7067	0.7094	1	1	1	1	1	14
Erwinia~phage~phiEt88	Heunggongvirae	Uroviricota	Caudoviricetes	Caudovirales	Myoviridae	Unassigned		Outlier
Erwinia~phage~vB_Eam-MM7	Heunggongvirae	Uroviricota	Caudoviricetes	Caudovirales	Myoviridae	Kolesnikvirus	preVC_137	Clustered	VC_137_0	3	0.0874	0.99646547	2.031747017949256	0.0871	1.0	1	1	1	1	1	1
Erwinia~phage~vB_EamM-Bue1	Heunggongvirae	Uroviricota	Caudoviricetes	Caudovirales	Ackermannviridae	Nezavisimistyvirus	preVC_61	Clustered	VC_61_4	2	0.0097	0.91185947	5.291502622129181	0.0089	1.0	1	1	1	1	1	1
Erwinia~phage~vB_EamM-Y2	Heunggongvirae	Uroviricota	Caudoviricetes	Caudovirales	Chaseviridae	Loessnervirus	preVC_126	Clustered	VC_126_0	12	0.8616	1.0	6.121126136786725	0.8616	1.0	1	1	1	1	2	6
Erwinia~phage~vB_EamM_Alexandra	Heunggongvirae	Uroviricota	Caudoviricetes	Caudovirales	Myoviridae	Alexandravirus	preVC_37	Clustered	VC_37_1	3	0.2257	0.98472046	6.8021723446563795	0.2223	1.0	1	1	1	1	1	2
Erwinia~phage~vB_EamM_Asesino	Heunggongvirae	Uroviricota	Caudoviricetes	Caudovirales	Myoviridae	Erskinevirus	preVC_317	Clustered	VC_317_2	3	0.0868	0.98284494	6.32911674311999	0.0853	1.0	1	1	1	1	1	2
Erwinia~phage~vB_EamM_Caitlin	Heunggongvirae	Uroviricota	Caudoviricetes	Caudovirales	Myoviridae	Machinavirus	preVC_317	Clustered	VC_317_4	2	0.0414	0.81516125	4.795831523312719	0.0337	1.0	1	1	1	1	1	1
Erwinia~phage~vB_EamM_ChrisDB	Heunggongvirae	Uroviricota	Caudoviricetes	Caudovirales	Myoviridae	Machinavirus	preVC_317	Clustered	VC_317_4	2	0.0414	0.81516125	4.795831523312719	0.0337	1.0	1	1	1	1	1	1
Erwinia~phage~vB_EamM_Deimos-Minion	Heunggongvirae	Uroviricota	Caudoviricetes	Caudovirales	Myoviridae	Agricanvirus	preVC_318	Clustered	VC_318_0	6	0.429	1.0	2.7198494298023435	0.429	1.0	1	1	1	1	1	1
Erwinia~phage~vB_EamM_Desertfox	Heunggongvirae	Uroviricota	Caudoviricetes	Caudovirales	Myoviridae	Agricanvirus	preVC_318	Clustered	VC_318_0	6	0.429	1.0	2.7198494298023435	0.429	1.0	1	1	1	1	1	1
Erwinia~phage~vB_EamM_EarlPhillipIV	Heunggongvirae	Uroviricota	Caudoviricetes	Caudovirales	Myoviridae	Derbicusvirus	preVC_317	Clustered	VC_317_0	4	0.1427	0.99996251	3.7364943759609925	0.1427	1.0	1	1	1	1	1	1
Erwinia~phage~vB_EamM_Huxley	Heunggongvirae	Uroviricota	Caudoviricetes	Caudovirales	Myoviridae	Machinavirus	preVC_317	Clustered	VC_317_3	2	0.0413	0.81516125	2.449489742783178	0.0336	1.0	1	1	1	1	1	1
Erwinia~phage~vB_EamM_Kwan	Heunggongvirae	Uroviricota	Caudoviricetes	Caudovirales	Myoviridae	Wellingtonvirus	preVC_317	Clustered	VC_317_1	2	0.042	0.8067762	2.0	0.0339	1.0	1	1	1	1	1	1
Erwinia~phage~vB_EamM_Phobos	Heunggongvirae	Uroviricota	Caudoviricetes	Caudovirales	Myoviridae	Derbicusvirus	preVC_317	Clustered	VC_317_0	4	0.1427	0.99996251	3.7364943759609925	0.1427	1.0	1	1	1	1	1	1
Erwinia~phage~vB_EamM_RAY	Heunggongvirae	Uroviricota	Caudoviricetes	Caudovirales	Myoviridae	Agricanvirus	preVC_318	Clustered	VC_318_0	6	0.429	1.0	2.7198494298023435	0.429	1.0	1	1	1	1	1	1
Erwinia~phage~vB_EamM_RisingSun	Heunggongvirae	Uroviricota	Caudoviricetes	Caudovirales	Myoviridae	Risingsunvirus	preVC_316	Clustered	VC_316_1	2	0.0571	0.90809676	7.54983443527075	0.0518	1.0	1	1	1	1	1	2
Erwinia~phage~vB_EamM_Simmy50	Heunggongvirae	Uroviricota	Caudoviricetes	Caudovirales	Myoviridae	Agricanvirus	preVC_318	Clustered	VC_318_0	6	0.429	1.0	2.7198494298023435	0.429	1.0	1	1	1	1	1	1
Erwinia~phage~vB_EamM_Special~G	Heunggongvirae	Uroviricota	Caudoviricetes	Caudovirales	Myoviridae	Agricanvirus	preVC_318	Clustered	VC_318_0	6	0.429	1.0	2.7198494298023435	0.429	1.0	1	1	1	1	1	1
Erwinia~phage~vB_EamM_Y3	Heunggongvirae	Uroviricota	Caudoviricetes	Caudovirales	Myoviridae	Sasquatchvirus	preVC_37	Clustered	VC_37_1	3	0.2257	0.98472046	6.8021723446563795	0.2223	1.0	1	1	1	1	1	2
Erwinia~phage~vB_EamM_Yoloswag	Heunggongvirae	Uroviricota	Caudoviricetes	Caudovirales	Myoviridae	Yoloswagvirus	preVC_37	Clustered/Singleton	VC_37_2	1	0.0	0.0	0	0.0	1.0	1	1	1	1	1	1
Erwinia~phage~vB_EamP-L1	Heunggongvirae	Uroviricota	Caudoviricetes	Caudovirales	Autographiviridae	Elunavirus	preVC_275	Clustered	VC_275_0	64	0.8156	1.0	6.6906712504168375	0.8156	1.0	1	1	1	1	1	11
Erwinia~phage~vB_EamP-S2	Heunggongvirae	Uroviricota	Caudoviricetes	Caudovirales	Autographiviridae	Eracentumvirus		Overlap (VC_303/VC_304)
Erwinia~phage~vB_EamP-S6	Heunggongvirae	Uroviricota	Caudoviricetes	Caudovirales	Schitoviridae	Waedenswilvirus		Outlier
Erwinia~phage~vB_EamP_Frozen	Heunggongvirae	Uroviricota	Caudoviricetes	Caudovirales	Schitoviridae	Johnsonvirus	preVC_19	Clustered	VC_19_0	27	0.7067	1.0	7.984210536707903	0.7067	0.7094	1	1	1	1	1	14
Erwinia~phage~vB_EhrS_49	Heunggongvirae	Uroviricota	Caudoviricetes	Caudovirales	Siphoviridae	Feofaniavirus		Outlier
Erwinia~phage~vB_EhrS_59	Heunggongvirae	Uroviricota	Caudoviricetes	Caudovirales	Siphoviridae	Feofaniavirus		Outlier
Erysipelothrix~phage~SE-1	Heunggongvirae	Uroviricota	Caudoviricetes	Caudovirales	Siphoviridae	Unassigned		Outlier
Escherichia~Stx1~converting~phage	Heunggongvirae	Uroviricota	Caudoviricetes	Caudovirales	Podoviridae	Traversvirus	preVC_0	Clustered	VC_0_0	2	0.0364	0.9125209	2.449489742783178	0.0332	1.0	1	1	1	1	1	1
Escherichia~coli~O157~typing~phage~3	Heunggongvirae	Uroviricota	Caudoviricetes	Caudovirales	Myoviridae	Mosigvirus	preVC_68	Clustered	VC_68_0	17	0.1799	1.0	6.980230164805947	0.1799	0.9412	1	1	1	1	1	2
Escherichia~coli~O157~typing~phage~6	Heunggongvirae	Uroviricota	Caudoviricetes	Caudovirales	Myoviridae	Mosigvirus	preVC_68	Clustered	VC_68_0	17	0.1799	1.0	6.980230164805947	0.1799	0.9412	1	1	1	1	1	2
Escherichia~phage~121Q	Heunggongvirae	Uroviricota	Caudoviricetes	Caudovirales	Myoviridae	Asteriusvirus	preVC_135	Clustered	VC_135_4	2	0.0906	0.86042242	4.795831523312719	0.078	1.0	1	1	1	1	1	1
Escherichia~phage~13a	Heunggongvirae	Uroviricota	Caudoviricetes	Caudovirales	Autographiviridae	Teseptimavirus	preVC_275	Clustered	VC_275_0	64	0.8156	1.0	6.6906712504168375	0.8156	1.0	1	1	1	1	1	11
Escherichia~phage~172-1	Heunggongvirae	Uroviricota	Caudoviricetes	Caudovirales	Podoviridae	Kuravirus	preVC_116	Clustered	VC_116_0	6	0.6706	1.0	6.201728233002439	0.6706	1.0	1	1	1	1	1	1
Escherichia~phage~186	Heunggongvirae	Uroviricota	Caudoviricetes	Caudovirales	Myoviridae	Eganvirus	preVC_186	Clustered	VC_186_0	34	0.6024	1.0	5.219491428641542	0.6024	1.0	1	1	1	1	1	6
Escherichia~phage~285P	Heunggongvirae	Uroviricota	Caudoviricetes	Caudovirales	Autographiviridae	Berlinvirus	preVC_275	Clustered	VC_275_0	64	0.8156	1.0	6.6906712504168375	0.8156	1.0	1	1	1	1	1	11
Escherichia~phage~2H10	Heunggongvirae	Uroviricota	Caudoviricetes	Caudovirales	Siphoviridae	Glaedevirus	preVC_8	Clustered	VC_8_1	6	0.1565	0.99999996	7.454888333545086	0.1565	0.9333	1	1	1	1	1	1
Escherichia~phage~4MG	Heunggongvirae	Uroviricota	Caudoviricetes	Caudovirales	Myoviridae	Seunavirus	preVC_110	Clustered	VC_110_4	2	0.0304	0.8437173	5.916079783099616	0.0256	1.0	1	1	1	1	1	1
Escherichia~phage~500465-1	Heunggongvirae	Uroviricota	Caudoviricetes	Caudovirales	Myoviridae	Felsduovirus	preVC_186	Clustered	VC_186_0	34	0.6024	1.0	5.219491428641542	0.6024	1.0	1	1	1	1	1	6
Escherichia~phage~500465-2	Heunggongvirae	Uroviricota	Caudoviricetes	Caudovirales	Myoviridae	Xuanwuvirus		Overlap (VC_186/VC_187)
Escherichia~phage~503458	Heunggongvirae	Uroviricota	Caudoviricetes	Caudovirales	Myoviridae	Xuanwuvirus		Overlap (VC_186/VC_187)
Escherichia~phage~520873	Heunggongvirae	Uroviricota	Caudoviricetes	Caudovirales	Myoviridae	Xuanwuvirus		Overlap (VC_186/VC_187)
Escherichia~phage~64795_ec1	Heunggongvirae	Uroviricota	Caudoviricetes	Caudovirales	Autographiviridae	Teseptimavirus	preVC_275	Clustered	VC_275_0	64	0.8156	1.0	6.6906712504168375	0.8156	1.0	1	1	1	1	1	11
Escherichia~phage~933W	Heunggongvirae	Uroviricota	Caudoviricetes	Caudovirales	Podoviridae	Traversvirus	preVC_0	Clustered	VC_0_1	26	0.6163	1.0	7.585896386765914	0.6163	0.88	1	1	1	1	1	3
Escherichia~phage~ADB-2	Heunggongvirae	Uroviricota	Caudoviricetes	Caudovirales	Drexlerviridae	Tunavirus	preVC_296	Clustered	VC_296_0	18	0.5133	1.0	4.90259041479639	0.5133	1.0	1	1	1	1	1	3
Escherichia~phage~APCEc01	Heunggongvirae	Uroviricota	Caudoviricetes	Caudovirales	Myoviridae	Mosigvirus	preVC_68	Clustered	VC_68_0	17	0.1799	1.0	6.980230164805947	0.1799	0.9412	1	1	1	1	1	2
Escherichia~phage~APECc02	Heunggongvirae	Uroviricota	Caudoviricetes	Caudovirales	Myoviridae	Vequintavirus		Overlap (VC_111/VC_112)
Escherichia~phage~AR1	Heunggongvirae	Uroviricota	Caudoviricetes	Caudovirales	Myoviridae	Tequatrovirus	preVC_67	Clustered/Singleton	VC_67_16	1	0.0	0.0	0	0.0	1.0	1	1	1	1	1	1
Escherichia~phage~AnYang	Heunggongvirae	Uroviricota	Caudoviricetes	Caudovirales	Myoviridae	Dhakavirus	preVC_70	Clustered/Singleton	VC_70_3	1	0.0	0.0	0	0.0	1.0	1	1	1	1	1	1
Escherichia~phage~ArgO145	Heunggongvirae	Uroviricota	Caudoviricetes	Caudovirales	Podoviridae	Oslovirus	preVC_0	Clustered	VC_0_1	26	0.6163	1.0	7.585896386765914	0.6163	0.88	1	1	1	1	1	3
Escherichia~phage~Av-05	Heunggongvirae	Uroviricota	Caudoviricetes	Caudovirales	Myoviridae	Avunavirus	preVC_110	Clustered/Singleton	VC_110_5	1	0.0	0.0	0	0.0	1.0	1	1	1	1	1	1
Escherichia~phage~BA14	Heunggongvirae	Uroviricota	Caudoviricetes	Caudovirales	Autographiviridae	Berlinvirus	preVC_275	Clustered	VC_275_0	64	0.8156	1.0	6.6906712504168375	0.8156	1.0	1	1	1	1	1	11
Escherichia~phage~Bp4	Heunggongvirae	Uroviricota	Caudoviricetes	Caudovirales	Schitoviridae	Gamaleyavirus	preVC_19	Clustered	VC_19_0	27	0.7067	1.0	7.984210536707903	0.7067	0.7094	1	1	1	1	1	14
Escherichia~phage~Bp7	Heunggongvirae	Uroviricota	Caudoviricetes	Caudovirales	Myoviridae	Dhakavirus	preVC_70	Clustered	VC_70_2	10	0.0987	1.0	7.819709841071822	0.0987	0.9333	1	1	1	1	1	1
Escherichia~phage~C1	Heunggongvirae	Uroviricota	Caudoviricetes	Caudovirales	Siphoviridae	Unassigned	preVC_129	Clustered	VC_129_0	24	0.9248	1.0	7.368105092631954	0.9248	0.9674	1	1	1	1	1	1
Escherichia~phage~C119	Heunggongvirae	Uroviricota	Caudoviricetes	Caudovirales	Drexlerviridae	Rogunavirus	preVC_297	Clustered	VC_297_0	19	0.6416	1.0	5.574325116869485	0.6416	1.0	1	1	1	1	1	9
Escherichia~phage~C130_2	Heunggongvirae	Uroviricota	Caudoviricetes	Caudovirales	Podoviridae	Giessenvirus	preVC_240	Clustered	VC_240_0	6	0.6954	1.0	5.949316275866496	0.6954	1.0	1	1	1	1	2	4
Escherichia~phage~C5	Heunggongvirae	Uroviricota	Caudoviricetes	Caudovirales	Autographiviridae	Teseptimavirus	preVC_275	Clustered	VC_275_0	64	0.8156	1.0	6.6906712504168375	0.8156	1.0	1	1	1	1	1	11
Escherichia~phage~CAjan	Heunggongvirae	Uroviricota	Caudoviricetes	Caudovirales	Siphoviridae	Seuratvirus	preVC_15	Clustered	VC_15_0	3	0.2359	0.99641448	3.64754541226972	0.2351	1.0	1	1	1	1	1	1
Escherichia~phage~CICC~80001	Heunggongvirae	Uroviricota	Caudoviricetes	Caudovirales	Autographiviridae	Teseptimavirus	preVC_275	Clustered	VC_275_0	64	0.8156	1.0	6.6906712504168375	0.8156	1.0	1	1	1	1	1	11
Escherichia~phage~Cba120	Heunggongvirae	Uroviricota	Caudoviricetes	Caudovirales	Ackermannviridae	Kuttervirus	preVC_61	Clustered	VC_61_1	40	0.4867	1.0	7.037448073012423	0.4867	1.0	1	1	1	1	1	1
Escherichia~phage~D108	Heunggongvirae	Uroviricota	Caudoviricetes	Caudovirales	Myoviridae	Muvirus	preVC_271	Clustered	VC_271_0	3	0.7026	0.99337969	1.6094757082487299	0.6979	1.0	1	1	1	1	1	1
Escherichia~phage~D6	Heunggongvirae	Uroviricota	Caudoviricetes	Caudovirales	Myoviridae	Punavirus	preVC_345	Clustered	VC_345_0	6	0.9965	0.999484	7.4417254491228055	0.996	0.8	1	1	1	1	1	1
Escherichia~phage~DE3	Heunggongvirae	Uroviricota	Caudoviricetes	Caudovirales	Siphoviridae	Lambdavirus		Overlap (VC_4/VC_7)
Escherichia~phage~DT571/2	Heunggongvirae	Uroviricota	Caudoviricetes	Caudovirales	Demerecviridae	Tequintavirus	preVC_120	Clustered	VC_120_0	34	0.66	1.0	7.799535322385907	0.66	0.934	1	1	1	1	1	1
Escherichia~phage~DTL	Heunggongvirae	Uroviricota	Caudoviricetes	Caudovirales	Drexlerviridae	Loudonvirus	preVC_297	Clustered	VC_297_0	19	0.6416	1.0	5.574325116869485	0.6416	1.0	1	1	1	1	1	9
Escherichia~phage~E21	Heunggongvirae	Uroviricota	Caudoviricetes	Caudovirales	Siphoviridae	Unassigned	preVC_45	Clustered	VC_45_0	7	0.137	1.0	3.750680738738348	0.137	1.0	1	1	1	1	1	0
Escherichia~phage~EC1-UPM	Heunggongvirae	Uroviricota	Caudoviricetes	Caudovirales	Schitoviridae	Gamaleyavirus	preVC_19	Clustered	VC_19_0	27	0.7067	1.0	7.984210536707903	0.7067	0.7094	1	1	1	1	1	14
Escherichia~phage~EC121	Heunggongvirae	Uroviricota	Caudoviricetes	Caudovirales	Myoviridae	Tequatrovirus	preVC_67	Clustered/Singleton	VC_67_66	1	0.0	0.0	0	0.0	1.0	1	1	1	1	1	1
Escherichia~phage~EC6	Heunggongvirae	Uroviricota	Caudoviricetes	Caudovirales	Myoviridae	Felixounavirus	preVC_48	Clustered	VC_48_0	25	0.8881	1.0	5.658302579119295	0.8881	0.9933	1	1	1	1	1	3
Escherichia~phage~EC6098	Sangervirae	Phixviricota	Malgrandaviricetes	Petitvirales	Microviridae	Enterogokushovirus		Outlier
Escherichia~phage~ECA2	Heunggongvirae	Uroviricota	Caudoviricetes	Caudovirales	Autographiviridae	Teetrevirus	preVC_275	Clustered	VC_275_0	64	0.8156	1.0	6.6906712504168375	0.8156	1.0	1	1	1	1	1	11
Escherichia~phage~ECBP1	Heunggongvirae	Uroviricota	Caudoviricetes	Caudovirales	Schitoviridae	Gamaleyavirus	preVC_19	Clustered	VC_19_0	27	0.7067	1.0	7.984210536707903	0.7067	0.7094	1	1	1	1	1	14
Escherichia~phage~ECBP2	Heunggongvirae	Uroviricota	Caudoviricetes	Caudovirales	Podoviridae	Kuravirus	preVC_116	Clustered	VC_116_0	6	0.6706	1.0	6.201728233002439	0.6706	1.0	1	1	1	1	1	1
Escherichia~phage~ECBP5	Heunggongvirae	Uroviricota	Caudoviricetes	Caudovirales	Autographiviridae	Gajwadongvirus		Overlap (VC_303/VC_304/VC_305)
Escherichia~phage~ECD7	Heunggongvirae	Uroviricota	Caudoviricetes	Caudovirales	Myoviridae	Krischvirus	preVC_69	Clustered	VC_69_0	6	0.1853	1.0	5.59761613993786	0.1853	1.0	1	1	1	1	1	1
Escherichia~phage~ECML-117	Heunggongvirae	Uroviricota	Caudoviricetes	Caudovirales	Myoviridae	Wifcevirus		Overlap (VC_266/VC_267)
Escherichia~phage~ECML-134	Heunggongvirae	Uroviricota	Caudoviricetes	Caudovirales	Myoviridae	Tequatrovirus	preVC_67	Clustered/Singleton	VC_67_43	1	0.0	0.0	0	0.0	1.0	1	1	1	1	1	1
Escherichia~phage~ECML-4	Heunggongvirae	Uroviricota	Caudoviricetes	Caudovirales	Ackermannviridae	Kuttervirus	preVC_61	Clustered	VC_61_1	40	0.4867	1.0	7.037448073012423	0.4867	1.0	1	1	1	1	1	1
Escherichia~phage~ECO4	Heunggongvirae	Uroviricota	Caudoviricetes	Caudovirales	Myoviridae	Tequatrovirus	preVC_67	Clustered/Singleton	VC_67_10	1	0.0	0.0	0	0.0	1.0	1	1	1	1	1	1
Escherichia~phage~ECP1	Heunggongvirae	Uroviricota	Caudoviricetes	Caudovirales	Siphoviridae	Wongtaivirus	preVC_4	Clustered	VC_4_0	16	0.4338	1.0	7.3077825929518605	0.4338	0.8833	1	1	1	1	1	10
Escherichia~phage~EG1	Heunggongvirae	Uroviricota	Caudoviricetes	Caudovirales	Autographiviridae	Teseptimavirus	preVC_275	Clustered	VC_275_0	64	0.8156	1.0	6.6906712504168375	0.8156	1.0	1	1	1	1	1	11
Escherichia~phage~EK99P-1	Heunggongvirae	Uroviricota	Caudoviricetes	Caudovirales	Siphoviridae	Dhillonvirus	preVC_324	Clustered	VC_324_0	12	0.801	1.0	3.8191306150555286	0.801	1.0	1	1	1	1	1	1
Escherichia~phage~EP75	Heunggongvirae	Uroviricota	Caudoviricetes	Caudovirales	Ackermannviridae	Kuttervirus	preVC_61	Clustered	VC_61_1	40	0.4867	1.0	7.037448073012423	0.4867	1.0	1	1	1	1	1	1
Escherichia~phage~ESCO13	Heunggongvirae	Uroviricota	Caudoviricetes	Caudovirales	Myoviridae	Phapecoctavirus	preVC_114	Clustered	VC_114_1	12	0.4618	1.0	6.597924861792807	0.4618	1.0	1	1	1	1	1	1
Escherichia~phage~ESCO5	Heunggongvirae	Uroviricota	Caudoviricetes	Caudovirales	Myoviridae	Phapecoctavirus	preVC_114	Clustered	VC_114_1	12	0.4618	1.0	6.597924861792807	0.4618	1.0	1	1	1	1	1	1
Escherichia~phage~ESSI2_ev015	Heunggongvirae	Uroviricota	Caudoviricetes	Caudovirales	Myoviridae	Seongnamvirus	preVC_133	Clustered	VC_133_0	20	0.9693	1.0	5.568459727105571	0.9693	1.0	1	1	1	1	1	12
Escherichia~phage~ESSI2_ev040	Heunggongvirae	Uroviricota	Caudoviricetes	Caudovirales	Myoviridae	Seongnamvirus	preVC_133	Clustered	VC_133_0	20	0.9693	1.0	5.568459727105571	0.9693	1.0	1	1	1	1	1	12
Escherichia~phage~ESSI2_ev129	Heunggongvirae	Uroviricota	Caudoviricetes	Caudovirales	Myoviridae	Seongnamvirus	preVC_133	Clustered	VC_133_0	20	0.9693	1.0	5.568459727105571	0.9693	1.0	1	1	1	1	1	12
Escherichia~phage~ESSI2_ev239	Heunggongvirae	Uroviricota	Caudoviricetes	Caudovirales	Myoviridae	Seongnamvirus	preVC_133	Clustered	VC_133_0	20	0.9693	1.0	5.568459727105571	0.9693	1.0	1	1	1	1	1	12
Escherichia~phage~Ebrios	Heunggongvirae	Uroviricota	Caudoviricetes	Caudovirales	Autographiviridae	Teseptimavirus	preVC_275	Clustered	VC_275_0	64	0.8156	1.0	6.6906712504168375	0.8156	1.0	1	1	1	1	1	11
Escherichia~phage~EcNP1	Heunggongvirae	Uroviricota	Caudoviricetes	Caudovirales	Myoviridae	Tequatrovirus	preVC_67	Clustered/Singleton	VC_67_7	1	0.0	0.0	0	0.0	1.0	1	1	1	1	1	1
Escherichia~phage~EcS1	Heunggongvirae	Uroviricota	Caudoviricetes	Caudovirales	Myoviridae	Winklervirus		Overlap (VC_67/VC_71)
Escherichia~phage~EcoDS1	Heunggongvirae	Uroviricota	Caudoviricetes	Caudovirales	Autographiviridae	Kayfunavirus	preVC_274	Clustered	VC_274_0	21	0.7609	1.0	4.453779102917093	0.7609	1.0	1	1	1	1	1	1
Escherichia~phage~Eco_BIFF	Heunggongvirae	Uroviricota	Caudoviricetes	Caudovirales	Drexlerviridae	Tunavirus	preVC_296	Clustered	VC_296_0	18	0.5133	1.0	4.90259041479639	0.5133	1.0	1	1	1	1	1	3
Escherichia~phage~Envy	Heunggongvirae	Uroviricota	Caudoviricetes	Caudovirales	Siphoviridae	Dhillonvirus	preVC_324	Clustered	VC_324_0	12	0.801	1.0	3.8191306150555286	0.801	1.0	1	1	1	1	1	1
Escherichia~phage~Eps7	Heunggongvirae	Uroviricota	Caudoviricetes	Caudovirales	Demerecviridae	Epseptimavirus	preVC_121	Clustered	VC_121_0	35	0.6706	1.0	7.463970311154841	0.6706	0.9815	1	1	1	1	1	1
Escherichia~phage~F2	Heunggongvirae	Uroviricota	Caudoviricetes	Caudovirales	Myoviridae	Tequatrovirus	preVC_68	Clustered	VC_68_0	17	0.1799	1.0	6.980230164805947	0.1799	0.9412	1	1	1	1	1	2
Escherichia~phage~FEC14	Heunggongvirae	Uroviricota	Caudoviricetes	Caudovirales	Ackermannviridae	Kuttervirus	preVC_61	Clustered	VC_61_1	40	0.4867	1.0	7.037448073012423	0.4867	1.0	1	1	1	1	1	1
Escherichia~phage~FEC19	Heunggongvirae	Uroviricota	Caudoviricetes	Caudovirales	Myoviridae	Wifcevirus		Overlap (VC_266/VC_267)
Escherichia~phage~FFH2	Heunggongvirae	Uroviricota	Caudoviricetes	Caudovirales	Myoviridae	Vequintavirus		Overlap (VC_111/VC_112)
Escherichia~phage~FV3	Heunggongvirae	Uroviricota	Caudoviricetes	Caudovirales	Myoviridae	Vequintavirus		Overlap (VC_111/VC_112)
Escherichia~phage~G4	Sangervirae	Phixviricota	Malgrandaviricetes	Petitvirales	Microviridae	Gequatrovirus		Overlap (VC_344/VC_345)
Escherichia~phage~GA2A	Heunggongvirae	Uroviricota	Caudoviricetes	Caudovirales	Autographiviridae	Kayfunavirus	preVC_274	Clustered	VC_274_0	21	0.7609	1.0	4.453779102917093	0.7609	1.0	1	1	1	1	1	1
Escherichia~phage~Gluttony	Heunggongvirae	Uroviricota	Caudoviricetes	Caudovirales	Siphoviridae	Dhillonvirus	preVC_324	Clustered	VC_324_0	12	0.801	1.0	3.8191306150555286	0.801	1.0	1	1	1	1	1	1
Escherichia~phage~Gostya9	Heunggongvirae	Uroviricota	Caudoviricetes	Caudovirales	Demerecviridae	Tequintavirus	preVC_120	Clustered	VC_120_0	34	0.66	1.0	7.799535322385907	0.66	0.934	1	1	1	1	1	1
Escherichia~phage~H8	Heunggongvirae	Uroviricota	Caudoviricetes	Caudovirales	Demerecviridae	Tequintavirus	preVC_120	Clustered/Singleton	VC_120_2	1	0.0	0.0	0	0.0	1.0	1	1	1	1	1	1
Escherichia~phage~HK022	Heunggongvirae	Uroviricota	Caudoviricetes	Caudovirales	Siphoviridae	Shamshuipovirus	preVC_4	Clustered	VC_4_0	16	0.4338	1.0	7.3077825929518605	0.4338	0.8833	1	1	1	1	1	10
Escherichia~phage~HK106	Heunggongvirae	Uroviricota	Caudoviricetes	Caudovirales	Siphoviridae	Wanchaivirus	preVC_4	Clustered	VC_4_0	16	0.4338	1.0	7.3077825929518605	0.4338	0.8833	1	1	1	1	1	10
Escherichia~phage~HK446	Heunggongvirae	Uroviricota	Caudoviricetes	Caudovirales	Siphoviridae	Kwaitsingvirus	preVC_4	Clustered	VC_4_0	16	0.4338	1.0	7.3077825929518605	0.4338	0.8833	1	1	1	1	1	10
Escherichia~phage~HK542	Heunggongvirae	Uroviricota	Caudoviricetes	Caudovirales	Siphoviridae	Wongtaivirus	preVC_4	Clustered	VC_4_0	16	0.4338	1.0	7.3077825929518605	0.4338	0.8833	1	1	1	1	1	10
Escherichia~phage~HK544	Heunggongvirae	Uroviricota	Caudoviricetes	Caudovirales	Siphoviridae	Kwaitsingvirus	preVC_4	Clustered	VC_4_0	16	0.4338	1.0	7.3077825929518605	0.4338	0.8833	1	1	1	1	1	10
Escherichia~phage~HK578	Heunggongvirae	Uroviricota	Caudoviricetes	Caudovirales	Siphoviridae	Dhillonvirus	preVC_324	Clustered	VC_324_0	12	0.801	1.0	3.8191306150555286	0.801	1.0	1	1	1	1	1	1
Escherichia~phage~HK629	Heunggongvirae	Uroviricota	Caudoviricetes	Caudovirales	Siphoviridae	Lambdavirus		Overlap (VC_4/VC_7)
Escherichia~phage~HK630	Heunggongvirae	Uroviricota	Caudoviricetes	Caudovirales	Siphoviridae	Lambdavirus		Overlap (VC_4/VC_7)
Escherichia~phage~HK633	Heunggongvirae	Uroviricota	Caudoviricetes	Caudovirales	Siphoviridae	Saikungvirus	preVC_4	Clustered	VC_4_0	16	0.4338	1.0	7.3077825929518605	0.4338	0.8833	1	1	1	1	1	10
Escherichia~phage~HK639	Heunggongvirae	Uroviricota	Caudoviricetes	Caudovirales	Siphoviridae	Unassigned		Outlier
Escherichia~phage~HK75	Heunggongvirae	Uroviricota	Caudoviricetes	Caudovirales	Siphoviridae	Saikungvirus	preVC_4	Clustered	VC_4_0	16	0.4338	1.0	7.3077825929518605	0.4338	0.8833	1	1	1	1	1	10
Escherichia~phage~HK97	Heunggongvirae	Uroviricota	Caudoviricetes	Caudovirales	Siphoviridae	Byrnievirus	preVC_4	Clustered	VC_4_0	16	0.4338	1.0	7.3077825929518605	0.4338	0.8833	1	1	1	1	1	10
Escherichia~phage~HP3	Heunggongvirae	Uroviricota	Caudoviricetes	Caudovirales	Myoviridae	Tequatrovirus	preVC_67	Clustered	VC_67_30	2	0.0055	0.62908949	8.831760866327848	0.0034	1.0	1	1	1	1	1	1
Escherichia~phage~HX01	Heunggongvirae	Uroviricota	Caudoviricetes	Caudovirales	Myoviridae	Mosigvirus		Outlier
Escherichia~phage~HY01	Heunggongvirae	Uroviricota	Caudoviricetes	Caudovirales	Myoviridae	Tequatrovirus	preVC_67	Clustered/Singleton	VC_67_5	1	0.0	0.0	0	0.0	1.0	1	1	1	1	1	1
Escherichia~phage~HY02	Heunggongvirae	Uroviricota	Caudoviricetes	Caudovirales	Myoviridae	Felixounavirus	preVC_48	Clustered	VC_48_0	25	0.8881	1.0	5.658302579119295	0.8881	0.9933	1	1	1	1	1	3
Escherichia~phage~HY03	Heunggongvirae	Uroviricota	Caudoviricetes	Caudovirales	Myoviridae	Tequatrovirus	preVC_67	Clustered/Singleton	VC_67_33	1	0.0	0.0	0	0.0	1.0	1	1	1	1	1	1
Escherichia~phage~HZ2R8	Heunggongvirae	Uroviricota	Caudoviricetes	Caudovirales	Autographiviridae	Teseptimavirus	preVC_275	Clustered	VC_275_0	64	0.8156	1.0	6.6906712504168375	0.8156	1.0	1	1	1	1	1	11
Escherichia~phage~HZP2	Heunggongvirae	Uroviricota	Caudoviricetes	Caudovirales	Autographiviridae	Teseptimavirus	preVC_275	Clustered	VC_275_0	64	0.8156	1.0	6.6906712504168375	0.8156	1.0	1	1	1	1	1	11
Escherichia~phage~Henu7	Heunggongvirae	Uroviricota	Caudoviricetes	Caudovirales	Drexlerviridae	Henuseptimavirus	preVC_295	Clustered	VC_295_1	31	0.6009	1.0	6.209982335437338	0.6009	1.0	1	1	1	1	1	5
Escherichia~phage~Henu8	Heunggongvirae	Uroviricota	Caudoviricetes	Caudovirales	Drexlerviridae	Hanrivervirus	preVC_295	Clustered	VC_295_1	31	0.6009	1.0	6.209982335437338	0.6009	1.0	1	1	1	1	1	5
Escherichia~phage~ID21	Sangervirae	Phixviricota	Malgrandaviricetes	Petitvirales	Microviridae	Alphatrevirus	preVC_343	Clustered	VC_343_0	11	0.7062	1.0	0.0	0.7062	1.0	1	1	1	1	1	1
Escherichia~phage~ID2~Moscow/ID/2001	Sangervirae	Phixviricota	Malgrandaviricetes	Petitvirales	Microviridae	Gequatrovirus		Overlap (VC_344/VC_345)
Escherichia~phage~ID32	Sangervirae	Phixviricota	Malgrandaviricetes	Petitvirales	Microviridae	Alphatrevirus	preVC_343	Clustered	VC_343_0	11	0.7062	1.0	0.0	0.7062	1.0	1	1	1	1	1	1
Escherichia~phage~ID52	Sangervirae	Phixviricota	Malgrandaviricetes	Petitvirales	Microviridae	Gequatrovirus		Overlap (VC_344/VC_345)
Escherichia~phage~ID62	Sangervirae	Phixviricota	Malgrandaviricetes	Petitvirales	Microviridae	Alphatrevirus	preVC_343	Clustered	VC_343_0	11	0.7062	1.0	0.0	0.7062	1.0	1	1	1	1	1	1
Escherichia~phage~IME08	Heunggongvirae	Uroviricota	Caudoviricetes	Caudovirales	Myoviridae	Dhakavirus	preVC_70	Clustered	VC_70_2	10	0.0987	1.0	7.819709841071822	0.0987	0.9333	1	1	1	1	1	1
Escherichia~phage~IME11	Heunggongvirae	Uroviricota	Caudoviricetes	Caudovirales	Schitoviridae	Gamaleyavirus	preVC_19	Clustered	VC_19_0	27	0.7067	1.0	7.984210536707903	0.7067	0.7094	1	1	1	1	1	14
Escherichia~phage~IMM-002	Heunggongvirae	Uroviricota	Caudoviricetes	Caudovirales	Autographiviridae	Kayfunavirus	preVC_274	Clustered	VC_274_0	21	0.7609	1.0	4.453779102917093	0.7609	1.0	1	1	1	1	1	1
Escherichia~phage~If1	Loebvirae	Hofneiviricota	Faserviricetes	Tubulavirales	Inoviridae	Infulavirus	preVC_360	Clustered	VC_360_0	3	0.6875	0.9278018	1.4907119849998598	0.6379	1.0	1	1	1	1	1	2
Escherichia~phage~J8-65	Heunggongvirae	Uroviricota	Caudoviricetes	Caudovirales	Autographiviridae	Bonnellvirus	preVC_104	Clustered	VC_104_0	3	0.1991	0.99691135	4.377802118633468	0.1985	1.0	1	1	1	1	1	2
Escherichia~phage~JES2013	Heunggongvirae	Uroviricota	Caudoviricetes	Caudovirales	Myoviridae	Vequintavirus		Overlap (VC_111/VC_112)
Escherichia~phage~JH2	Heunggongvirae	Uroviricota	Caudoviricetes	Caudovirales	Myoviridae	Felixounavirus	preVC_48	Clustered	VC_48_0	25	0.8881	1.0	5.658302579119295	0.8881	0.9933	1	1	1	1	1	3
Escherichia~phage~JLK-2012	Heunggongvirae	Uroviricota	Caudoviricetes	Caudovirales	Siphoviridae	Marienburgvirus	preVC_3	Clustered	VC_3_0	7	0.1584	1.0	6.547344936867832	0.1584	1.0	1	1	1	1	1	2
Escherichia~phage~JMPW1	Heunggongvirae	Uroviricota	Caudoviricetes	Caudovirales	Drexlerviridae	Tunavirus	preVC_296	Clustered	VC_296_0	18	0.5133	1.0	4.90259041479639	0.5133	1.0	1	1	1	1	1	3
Escherichia~phage~JMPW2	Heunggongvirae	Uroviricota	Caudoviricetes	Caudovirales	Drexlerviridae	Tunavirus	preVC_296	Clustered	VC_296_0	18	0.5133	1.0	4.90259041479639	0.5133	1.0	1	1	1	1	1	3
Escherichia~phage~JS10	Heunggongvirae	Uroviricota	Caudoviricetes	Caudovirales	Myoviridae	Dhakavirus	preVC_70	Clustered	VC_70_2	10	0.0987	1.0	7.819709841071822	0.0987	0.9333	1	1	1	1	1	1
Escherichia~phage~JS98	Heunggongvirae	Uroviricota	Caudoviricetes	Caudovirales	Myoviridae	Dhakavirus	preVC_70	Clustered	VC_70_2	10	0.0987	1.0	7.819709841071822	0.0987	0.9333	1	1	1	1	1	1
Escherichia~phage~JSE	Heunggongvirae	Uroviricota	Caudoviricetes	Caudovirales	Myoviridae	Krischvirus	preVC_69	Clustered	VC_69_0	6	0.1853	1.0	5.59761613993786	0.1853	1.0	1	1	1	1	1	1
Escherichia~phage~Jk06	Heunggongvirae	Uroviricota	Caudoviricetes	Caudovirales	Drexlerviridae	Rogunavirus	preVC_297	Clustered	VC_297_0	19	0.6416	1.0	5.574325116869485	0.6416	1.0	1	1	1	1	1	9
Escherichia~phage~K1F	Heunggongvirae	Uroviricota	Caudoviricetes	Caudovirales	Autographiviridae	Kayfunavirus	preVC_274	Clustered	VC_274_0	21	0.7609	1.0	4.453779102917093	0.7609	1.0	1	1	1	1	1	1
Escherichia~phage~K1G	Heunggongvirae	Uroviricota	Caudoviricetes	Caudovirales	Siphoviridae	Kagunavirus	preVC_339	Clustered	VC_339_0	24	0.8309	1.0	5.546690658792039	0.8309	1.0	1	1	1	1	1	3
Escherichia~phage~K1H	Heunggongvirae	Uroviricota	Caudoviricetes	Caudovirales	Siphoviridae	Kagunavirus	preVC_339	Clustered	VC_339_0	24	0.8309	1.0	5.546690658792039	0.8309	1.0	1	1	1	1	1	3
Escherichia~phage~K1ind1	Heunggongvirae	Uroviricota	Caudoviricetes	Caudovirales	Siphoviridae	Kagunavirus	preVC_339	Clustered	VC_339_0	24	0.8309	1.0	5.546690658792039	0.8309	1.0	1	1	1	1	1	3
Escherichia~phage~K1ind2	Heunggongvirae	Uroviricota	Caudoviricetes	Caudovirales	Siphoviridae	Kagunavirus	preVC_339	Clustered	VC_339_0	24	0.8309	1.0	5.546690658792039	0.8309	1.0	1	1	1	1	1	3
Escherichia~phage~K30	Heunggongvirae	Uroviricota	Caudoviricetes	Caudovirales	Autographiviridae	Przondovirus	preVC_300	Clustered	VC_300_0	23	0.7233	1.0	4.138353057124619	0.7233	1.0	1	1	1	1	1	1
Escherichia~phage~KBNP1711	Heunggongvirae	Uroviricota	Caudoviricetes	Caudovirales	Podoviridae	Kuravirus	preVC_116	Clustered	VC_116_0	6	0.6706	1.0	6.201728233002439	0.6706	1.0	1	1	1	1	1	1
Escherichia~phage~KIT03	Heunggongvirae	Uroviricota	Caudoviricetes	Caudovirales	Myoviridae	Tequatrovirus	preVC_67	Clustered/Singleton	VC_67_17	1	0.0	0.0	0	0.0	1.0	1	1	1	1	1	1
Escherichia~phage~LL11	Heunggongvirae	Uroviricota	Caudoviricetes	Caudovirales	Autographiviridae	Vectrevirus	preVC_303	Clustered	VC_303_0	19	0.6161	1.0	4.803144753294151	0.6161	1.0	1	1	1	1	1	5
Escherichia~phage~LL2	Heunggongvirae	Uroviricota	Caudoviricetes	Caudovirales	Autographiviridae	Teetrevirus	preVC_275	Clustered	VC_275_0	64	0.8156	1.0	6.6906712504168375	0.8156	1.0	1	1	1	1	1	11
Escherichia~phage~LL5	Heunggongvirae	Uroviricota	Caudoviricetes	Caudovirales	Drexlerviridae	Tlsvirus	preVC_295	Clustered	VC_295_0	11	0.1975	1.0	5.862679126298543	0.1975	1.0	1	1	1	1	1	2
Escherichia~phage~LM33_P1	Heunggongvirae	Uroviricota	Caudoviricetes	Caudovirales	Autographiviridae	Kayfunavirus	preVC_274	Clustered	VC_274_0	21	0.7609	1.0	4.453779102917093	0.7609	1.0	1	1	1	1	1	1
Escherichia~phage~Lambda_ev017	Heunggongvirae	Uroviricota	Caudoviricetes	Caudovirales	Siphoviridae	Lambdavirus		Overlap (VC_4/VC_7)
Escherichia~phage~Lambda_ev099	Heunggongvirae	Uroviricota	Caudoviricetes	Caudovirales	Siphoviridae	Lambdavirus		Overlap (VC_4/VC_7)
Escherichia~phage~Lambda_ev207	Heunggongvirae	Uroviricota	Caudoviricetes	Caudovirales	Siphoviridae	Lambdavirus		Overlap (VC_4/VC_7)
Escherichia~phage~Lambda_ev243	Heunggongvirae	Uroviricota	Caudoviricetes	Caudovirales	Siphoviridae	Lambdavirus		Overlap (VC_4/VC_7)
Escherichia~phage~Lidtsur	Heunggongvirae	Uroviricota	Caudoviricetes	Caudovirales	Autographiviridae	Bonnellvirus	preVC_104	Clustered	VC_104_0	3	0.1991	0.99691135	4.377802118633468	0.1985	1.0	1	1	1	1	1	2
Escherichia~phage~Lw1	Heunggongvirae	Uroviricota	Caudoviricetes	Caudovirales	Myoviridae	Pseudotevenvirus	preVC_101	Clustered	VC_101_1	10	0.2822	1.0	6.92403303764302	0.2822	1.0	1	1	1	1	1	1
Escherichia~phage~Lyz12581Vzw	Heunggongvirae	Uroviricota	Caudoviricetes	Caudovirales	Podoviridae	Oslovirus	preVC_0	Clustered	VC_0_1	26	0.6163	1.0	7.585896386765914	0.6163	0.88	1	1	1	1	1	3
Escherichia~phage~MLF4	Heunggongvirae	Uroviricota	Caudoviricetes	Caudovirales	Myoviridae	Tequatrovirus	preVC_67	Clustered/Singleton	VC_67_18	1	0.0	0.0	0	0.0	1.0	1	1	1	1	1	1
Escherichia~phage~MS2	Orthornavirae	Lenarviricota	Leviviricetes	Levivirales	Leviviridae	Levivirus	preVC_341	Clustered	VC_341_0	2	0.4049	0.98667167	0.0	0.3995	1.0	1	1	1	1	1	1
Escherichia~phage~MX01	Heunggongvirae	Uroviricota	Caudoviricetes	Caudovirales	Myoviridae	Dhakavirus	preVC_70	Clustered	VC_70_2	10	0.0987	1.0	7.819709841071822	0.0987	0.9333	1	1	1	1	1	1
Escherichia~phage~Mangalitsa	Heunggongvirae	Uroviricota	Caudoviricetes	Caudovirales	Chaseviridae	Carltongylesvirus	preVC_126	Clustered	VC_126_0	12	0.8616	1.0	6.121126136786725	0.8616	1.0	1	1	1	1	2	6
Escherichia~phage~Min27	Heunggongvirae	Uroviricota	Caudoviricetes	Caudovirales	Podoviridae	Traversvirus	preVC_0	Clustered	VC_0_1	26	0.6163	1.0	7.585896386765914	0.6163	0.88	1	1	1	1	1	3
Escherichia~phage~Minorna	Heunggongvirae	Uroviricota	Caudoviricetes	Caudovirales	Autographiviridae	Drulisvirus	preVC_331	Clustered	VC_331_0	21	0.7325	1.0	4.6812835342174886	0.7325	1.0	1	1	1	1	1	3
Escherichia~phage~Mt1B1_P17	Heunggongvirae	Uroviricota	Caudoviricetes	Caudovirales	Myoviridae	Phapecoctavirus	preVC_114	Clustered	VC_114_1	12	0.4618	1.0	6.597924861792807	0.4618	1.0	1	1	1	1	1	1
Escherichia~phage~Mu	Heunggongvirae	Uroviricota	Caudoviricetes	Caudovirales	Myoviridae	Muvirus	preVC_271	Clustered	VC_271_0	3	0.7026	0.99337969	1.6094757082487299	0.6979	1.0	1	1	1	1	1	1
Escherichia~phage~Murica	Heunggongvirae	Uroviricota	Caudoviricetes	Caudovirales	Myoviridae	Vequintavirus		Overlap (VC_111/VC_112)
Escherichia~phage~N15	Heunggongvirae	Uroviricota	Caudoviricetes	Caudovirales	Siphoviridae	Ravinvirus	preVC_8	Clustered	VC_8_0	4	0.108	0.99996604	7.171766075996461	0.108	1.0	1	1	1	1	1	1
Escherichia~phage~N30	Heunggongvirae	Uroviricota	Caudoviricetes	Caudovirales	Autographiviridae	Teseptimavirus	preVC_275	Clustered	VC_275_0	64	0.8156	1.0	6.6906712504168375	0.8156	1.0	1	1	1	1	1	11
Escherichia~phage~N4	Heunggongvirae	Uroviricota	Caudoviricetes	Caudovirales	Schitoviridae	Enquatrovirus	preVC_19	Clustered	VC_19_0	27	0.7067	1.0	7.984210536707903	0.7067	0.7094	1	1	1	1	1	14
Escherichia~phage~NC-A	Heunggongvirae	Uroviricota	Caudoviricetes	Caudovirales	Autographiviridae	Teseptimavirus	preVC_275	Clustered	VC_275_0	64	0.8156	1.0	6.6906712504168375	0.8156	1.0	1	1	1	1	1	11
Escherichia~phage~NC28	Sangervirae	Phixviricota	Malgrandaviricetes	Petitvirales	Microviridae	Alphatrevirus	preVC_343	Clustered	VC_343_0	11	0.7062	1.0	0.0	0.7062	1.0	1	1	1	1	1	1
Escherichia~phage~NC29	Sangervirae	Phixviricota	Malgrandaviricetes	Petitvirales	Microviridae	Alphatrevirus	preVC_343	Clustered	VC_343_0	11	0.7062	1.0	0.0	0.7062	1.0	1	1	1	1	1	1
Escherichia~phage~NC35	Sangervirae	Phixviricota	Malgrandaviricetes	Petitvirales	Microviridae	Alphatrevirus	preVC_343	Clustered	VC_343_0	11	0.7062	1.0	0.0	0.7062	1.0	1	1	1	1	1	1
Escherichia~phage~NJ01	Heunggongvirae	Uroviricota	Caudoviricetes	Caudovirales	Podoviridae	Kuravirus	preVC_116	Clustered	VC_116_0	6	0.6706	1.0	6.201728233002439	0.6706	1.0	1	1	1	1	1	1
Escherichia~phage~OSYSP	Heunggongvirae	Uroviricota	Caudoviricetes	Caudovirales	Demerecviridae	Tequintavirus	preVC_120	Clustered	VC_120_0	34	0.66	1.0	7.799535322385907	0.66	0.934	1	1	1	1	1	1
Escherichia~phage~P1	Heunggongvirae	Uroviricota	Caudoviricetes	Caudovirales	Myoviridae	Punavirus	preVC_345	Clustered	VC_345_0	6	0.9965	0.999484	7.4417254491228055	0.996	0.8	1	1	1	1	1	1
Escherichia~phage~P13374	Heunggongvirae	Uroviricota	Caudoviricetes	Caudovirales	Podoviridae	Oslovirus	preVC_0	Clustered	VC_0_1	26	0.6163	1.0	7.585896386765914	0.6163	0.88	1	1	1	1	1	3
Escherichia~phage~P483	Heunggongvirae	Uroviricota	Caudoviricetes	Caudovirales	Autographiviridae	Berlinvirus	preVC_275	Clustered	VC_275_0	64	0.8156	1.0	6.6906712504168375	0.8156	1.0	1	1	1	1	1	11
Escherichia~phage~P694	Heunggongvirae	Uroviricota	Caudoviricetes	Caudovirales	Autographiviridae	Berlinvirus	preVC_275	Clustered	VC_275_0	64	0.8156	1.0	6.6906712504168375	0.8156	1.0	1	1	1	1	1	11
Escherichia~phage~PA2	Heunggongvirae	Uroviricota	Caudoviricetes	Caudovirales	Podoviridae	Oslovirus	preVC_0	Clustered	VC_0_1	26	0.6163	1.0	7.585896386765914	0.6163	0.88	1	1	1	1	1	3
Escherichia~phage~PA28	Heunggongvirae	Uroviricota	Caudoviricetes	Caudovirales	Podoviridae	Traversvirus	preVC_0	Clustered	VC_0_1	26	0.6163	1.0	7.585896386765914	0.6163	0.88	1	1	1	1	1	3
Escherichia~phage~PBECO4	Heunggongvirae	Uroviricota	Caudoviricetes	Caudovirales	Myoviridae	Asteriusvirus	preVC_135	Clustered	VC_135_4	2	0.0906	0.86042242	4.795831523312719	0.078	1.0	1	1	1	1	1	1
Escherichia~phage~PE3-1	Heunggongvirae	Uroviricota	Caudoviricetes	Caudovirales	Autographiviridae	Kayfunavirus	preVC_274	Clustered	VC_274_0	21	0.7609	1.0	4.453779102917093	0.7609	1.0	1	1	1	1	1	1
Escherichia~phage~PE37	Heunggongvirae	Uroviricota	Caudoviricetes	Caudovirales	Myoviridae	Tequatrovirus	preVC_67	Clustered/Singleton	VC_67_19	1	0.0	0.0	0	0.0	1.0	1	1	1	1	1	1
Escherichia~phage~PGN590	Heunggongvirae	Uroviricota	Caudoviricetes	Caudovirales	Drexlerviridae	Hanrivervirus	preVC_295	Clustered	VC_295_1	31	0.6009	1.0	6.209982335437338	0.6009	1.0	1	1	1	1	1	5
Escherichia~phage~PGT2	Heunggongvirae	Uroviricota	Caudoviricetes	Caudovirales	Autographiviridae	Ermolevavirus	preVC_103	Clustered	VC_103_0	26	0.643	1.0	6.398322164517606	0.643	1.0	1	1	1	1	1	16
Escherichia~phage~PP01	Heunggongvirae	Uroviricota	Caudoviricetes	Caudovirales	Myoviridae	Tequatrovirus	preVC_67	Clustered/Singleton	VC_67_9	1	0.0	0.0	0	0.0	1.0	1	1	1	1	1	1
Escherichia~phage~PTXU04	Heunggongvirae	Uroviricota	Caudoviricetes	Caudovirales	Podoviridae	Xuquatrovirus		Outlier
Escherichia~phage~PhaxI	Heunggongvirae	Uroviricota	Caudoviricetes	Caudovirales	Ackermannviridae	Kuttervirus	preVC_61	Clustered	VC_61_1	40	0.4867	1.0	7.037448073012423	0.4867	1.0	1	1	1	1	1	1
Escherichia~phage~Phi1	Heunggongvirae	Uroviricota	Caudoviricetes	Caudovirales	Myoviridae	Krischvirus	preVC_69	Clustered	VC_69_0	6	0.1853	1.0	5.59761613993786	0.1853	1.0	1	1	1	1	1	1
Escherichia~phage~Pollock	Heunggongvirae	Uroviricota	Caudoviricetes	Caudovirales	Schitoviridae	Pollockvirus	preVC_21	Clustered	VC_21_0	6	0.3141	1.0	5.448521221168311	0.3141	1.0	1	1	1	1	1	3
Escherichia~phage~QL01	Heunggongvirae	Uroviricota	Caudoviricetes	Caudovirales	Myoviridae	Dhakavirus	preVC_70	Clustered	VC_70_2	10	0.0987	1.0	7.819709841071822	0.0987	0.9333	1	1	1	1	1	1
Escherichia~phage~RB3	Heunggongvirae	Uroviricota	Caudoviricetes	Caudovirales	Myoviridae	Tequatrovirus	preVC_67	Clustered/Singleton	VC_67_49	1	0.0	0.0	0	0.0	1.0	1	1	1	1	1	1
Escherichia~phage~RB49	Heunggongvirae	Uroviricota	Caudoviricetes	Caudovirales	Myoviridae	Krischvirus	preVC_69	Clustered	VC_69_0	6	0.1853	1.0	5.59761613993786	0.1853	1.0	1	1	1	1	1	1
Escherichia~phage~RB69	Heunggongvirae	Uroviricota	Caudoviricetes	Caudovirales	Myoviridae	Mosigvirus	preVC_68	Clustered	VC_68_0	17	0.1799	1.0	6.980230164805947	0.1799	0.9412	1	1	1	1	1	2
Escherichia~phage~RCS47	Heunggongvirae	Uroviricota	Caudoviricetes	Caudovirales	Myoviridae	Punavirus	preVC_345	Clustered	VC_345_0	6	0.9965	0.999484	7.4417254491228055	0.996	0.8	1	1	1	1	1	1
Escherichia~phage~Ro45lw	Heunggongvirae	Uroviricota	Caudoviricetes	Caudovirales	Autographiviridae	Kayfunavirus	preVC_274	Clustered	VC_274_0	21	0.7609	1.0	4.453779102917093	0.7609	1.0	1	1	1	1	1	1
Escherichia~phage~SECphi27	Heunggongvirae	Uroviricota	Caudoviricetes	Caudovirales	Drexlerviridae	Warwickvirus	preVC_295	Clustered	VC_295_1	31	0.6009	1.0	6.209982335437338	0.6009	1.0	1	1	1	1	1	5
Escherichia~phage~SF	Heunggongvirae	Uroviricota	Caudoviricetes	Caudovirales	Myoviridae	Mosigvirus	preVC_68	Clustered	VC_68_0	17	0.1799	1.0	6.980230164805947	0.1799	0.9412	1	1	1	1	1	2
Escherichia~phage~SH2026Stx1	Heunggongvirae	Uroviricota	Caudoviricetes	Caudovirales	Podoviridae	Traversvirus	preVC_0	Clustered	VC_0_1	26	0.6163	1.0	7.585896386765914	0.6163	0.88	1	1	1	1	1	3
Escherichia~phage~SP15	Heunggongvirae	Uroviricota	Caudoviricetes	Caudovirales	Demerecviridae	Tequintavirus	preVC_120	Clustered	VC_120_0	34	0.66	1.0	7.799535322385907	0.66	0.934	1	1	1	1	1	1
Escherichia~phage~SRT7	Heunggongvirae	Uroviricota	Caudoviricetes	Caudovirales	Autographiviridae	Foetvirus	preVC_275	Clustered	VC_275_0	64	0.8156	1.0	6.6906712504168375	0.8156	1.0	1	1	1	1	1	11
Escherichia~phage~SRT8	Heunggongvirae	Uroviricota	Caudoviricetes	Caudovirales	Drexlerviridae	Sertoctavirus	preVC_296	Clustered	VC_296_0	18	0.5133	1.0	4.90259041479639	0.5133	1.0	1	1	1	1	1	3
Escherichia~phage~ST0	Heunggongvirae	Uroviricota	Caudoviricetes	Caudovirales	Myoviridae	Mosigvirus	preVC_68	Clustered	VC_68_0	17	0.1799	1.0	6.980230164805947	0.1799	0.9412	1	1	1	1	1	2
Escherichia~phage~ST31	Heunggongvirae	Uroviricota	Caudoviricetes	Caudovirales	Autographiviridae	Kayfunavirus	preVC_274	Clustered	VC_274_0	21	0.7609	1.0	4.453779102917093	0.7609	1.0	1	1	1	1	1	1
Escherichia~phage~ST32	Heunggongvirae	Uroviricota	Caudoviricetes	Caudovirales	Chaseviridae	Carltongylesvirus	preVC_126	Clustered	VC_126_0	12	0.8616	1.0	6.121126136786725	0.8616	1.0	1	1	1	1	2	6
Escherichia~phage~SUSP2	Heunggongvirae	Uroviricota	Caudoviricetes	Caudovirales	Myoviridae	Suspvirus	preVC_48	Clustered	VC_48_0	25	0.8881	1.0	5.658302579119295	0.8881	0.9933	1	1	1	1	1	3
Escherichia~phage~Seurat	Heunggongvirae	Uroviricota	Caudoviricetes	Caudovirales	Siphoviridae	Seuratvirus	preVC_15	Clustered	VC_15_0	3	0.2359	0.99641448	3.64754541226972	0.2351	1.0	1	1	1	1	1	1
Escherichia~phage~Skarpretter	Heunggongvirae	Uroviricota	Caudoviricetes	Caudovirales	Podoviridae	Skarprettervirus	preVC_240	Clustered	VC_240_0	6	0.6954	1.0	5.949316275866496	0.6954	1.0	1	1	1	1	2	4
Escherichia~phage~Sortsne	Heunggongvirae	Uroviricota	Caudoviricetes	Caudovirales	Podoviridae	Sortsnevirus	preVC_240	Clustered	VC_240_0	6	0.6954	1.0	5.949316275866496	0.6954	1.0	1	1	1	1	2	4
Escherichia~phage~St-1	Sangervirae	Phixviricota	Malgrandaviricetes	Petitvirales	Microviridae	Alphatrevirus	preVC_343	Clustered	VC_343_0	11	0.7062	1.0	0.0	0.7062	1.0	1	1	1	1	1	1
Escherichia~phage~Stx2~II	Heunggongvirae	Uroviricota	Caudoviricetes	Caudovirales	Podoviridae	Traversvirus	preVC_0	Clustered	VC_0_0	2	0.0364	0.9125209	2.449489742783178	0.0332	1.0	1	1	1	1	1	1
Escherichia~phage~T1	Heunggongvirae	Uroviricota	Caudoviricetes	Caudovirales	Drexlerviridae	Tunavirus	preVC_296	Clustered	VC_296_0	18	0.5133	1.0	4.90259041479639	0.5133	1.0	1	1	1	1	1	3
Escherichia~phage~T2	Heunggongvirae	Uroviricota	Caudoviricetes	Caudovirales	Myoviridae	Tequatrovirus	preVC_67	Clustered/Singleton	VC_67_46	1	0.0	0.0	0	0.0	1.0	1	1	1	1	1	1
Escherichia~phage~T5	Heunggongvirae	Uroviricota	Caudoviricetes	Caudovirales	Demerecviridae	Tequintavirus	preVC_120	Clustered	VC_120_0	34	0.66	1.0	7.799535322385907	0.66	0.934	1	1	1	1	1	1
Escherichia~phage~T7	Heunggongvirae	Uroviricota	Caudoviricetes	Caudovirales	Autographiviridae	Teseptimavirus	preVC_275	Clustered	VC_275_0	64	0.8156	1.0	6.6906712504168375	0.8156	1.0	1	1	1	1	1	11
Escherichia~phage~TL-2011b	Heunggongvirae	Uroviricota	Caudoviricetes	Caudovirales	Podoviridae	Unassigned	preVC_10	Clustered	VC_10_0	5	0.6707	0.99999946	5.360708316896053	0.6707	1.0	1	1	1	1	1	1
Escherichia~phage~TL-2011c	Heunggongvirae	Uroviricota	Caudoviricetes	Caudovirales	Podoviridae	Oslovirus	preVC_0	Clustered	VC_0_1	26	0.6163	1.0	7.585896386765914	0.6163	0.88	1	1	1	1	1	3
Escherichia~phage~Tls	Heunggongvirae	Uroviricota	Caudoviricetes	Caudovirales	Drexlerviridae	Tlsvirus	preVC_295	Clustered	VC_295_0	11	0.1975	1.0	5.862679126298543	0.1975	1.0	1	1	1	1	1	2
Escherichia~phage~UAB_Phi78	Heunggongvirae	Uroviricota	Caudoviricetes	Caudovirales	Autographiviridae	Zindervirus	preVC_303	Clustered	VC_303_0	19	0.6161	1.0	4.803144753294151	0.6161	1.0	1	1	1	1	1	5
Escherichia~phage~UFV-AREG1	Heunggongvirae	Uroviricota	Caudoviricetes	Caudovirales	Myoviridae	Tequatrovirus	preVC_67	Clustered/Singleton	VC_67_21	1	0.0	0.0	0	0.0	1.0	1	1	1	1	1	1
Escherichia~phage~Utah	Heunggongvirae	Uroviricota	Caudoviricetes	Caudovirales	Siphoviridae	Chivirus	preVC_44	Clustered	VC_44_0	38	0.7034	1.0	4.0852227818439575	0.7034	1.0	1	1	1	1	2	1
Escherichia~phage~V18	Heunggongvirae	Uroviricota	Caudoviricetes	Caudovirales	Myoviridae	Vequintavirus		Overlap (VC_111/VC_112)
Escherichia~phage~V5	Heunggongvirae	Uroviricota	Caudoviricetes	Caudovirales	Myoviridae	Vequintavirus		Overlap (VC_111/VC_112)
Escherichia~phage~VB_EcoS-Golestan	Heunggongvirae	Uroviricota	Caudoviricetes	Caudovirales	Siphoviridae	Kagunavirus	preVC_339	Clustered	VC_339_0	24	0.8309	1.0	5.546690658792039	0.8309	1.0	1	1	1	1	1	3
Escherichia~phage~VEcB	Heunggongvirae	Uroviricota	Caudoviricetes	Caudovirales	Myoviridae	Unassigned	preVC_114	Clustered	VC_114_0	6	0.1659	0.99999339	5.9286862093641775	0.1659	1.0	1	1	1	1	1	0
Escherichia~phage~WA45	Sangervirae	Phixviricota	Malgrandaviricetes	Petitvirales	Microviridae	Alphatrevirus	preVC_343	Clustered	VC_343_0	11	0.7062	1.0	0.0	0.7062	1.0	1	1	1	1	1	1
Escherichia~phage~WG01	Heunggongvirae	Uroviricota	Caudoviricetes	Caudovirales	Myoviridae	Dhakavirus	preVC_70	Clustered	VC_70_2	10	0.0987	1.0	7.819709841071822	0.0987	0.9333	1	1	1	1	1	1
Escherichia~phage~Wphi	Heunggongvirae	Uroviricota	Caudoviricetes	Caudovirales	Myoviridae	Peduovirus	preVC_186	Clustered	VC_186_0	34	0.6024	1.0	5.219491428641542	0.6024	1.0	1	1	1	1	1	6
Escherichia~phage~YD-2008.s	Heunggongvirae	Uroviricota	Caudoviricetes	Caudovirales	Siphoviridae	Dhillonvirus	preVC_324	Clustered	VC_324_0	12	0.801	1.0	3.8191306150555286	0.801	1.0	1	1	1	1	1	1
Escherichia~phage~YUEEL01	Heunggongvirae	Uroviricota	Caudoviricetes	Caudovirales	Myoviridae	Tequatrovirus	preVC_67	Clustered	VC_67_30	2	0.0055	0.62908949	8.831760866327848	0.0034	1.0	1	1	1	1	1	1
Escherichia~phage~YZ1	Heunggongvirae	Uroviricota	Caudoviricetes	Caudovirales	Autographiviridae	Kayfunavirus	preVC_274	Clustered	VC_274_0	21	0.7609	1.0	4.453779102917093	0.7609	1.0	1	1	1	1	1	1
Escherichia~phage~ZG49	Heunggongvirae	Uroviricota	Caudoviricetes	Caudovirales	Autographiviridae	Kayfunavirus	preVC_274	Clustered	VC_274_0	21	0.7609	1.0	4.453779102917093	0.7609	1.0	1	1	1	1	1	1
Escherichia~phage~aalborv	Heunggongvirae	Uroviricota	Caudoviricetes	Caudovirales	Drexlerviridae	Hanrivervirus	preVC_295	Clustered	VC_295_1	31	0.6009	1.0	6.209982335437338	0.6009	1.0	1	1	1	1	1	5
Escherichia~phage~aaroes	Heunggongvirae	Uroviricota	Caudoviricetes	Caudovirales	Drexlerviridae	Hanrivervirus	preVC_295	Clustered	VC_295_1	31	0.6009	1.0	6.209982335437338	0.6009	1.0	1	1	1	1	1	5
Escherichia~phage~alia	Heunggongvirae	Uroviricota	Caudoviricetes	Caudovirales	Myoviridae	Unassigned	preVC_114	Clustered	VC_114_0	6	0.1659	0.99999339	5.9286862093641775	0.1659	1.0	1	1	1	1	1	0
Escherichia~phage~alpha3	Sangervirae	Phixviricota	Malgrandaviricetes	Petitvirales	Microviridae	Alphatrevirus	preVC_343	Clustered	VC_343_0	11	0.7062	1.0	0.0	0.7062	1.0	1	1	1	1	1	1
Escherichia~phage~anhysbys	Heunggongvirae	Uroviricota	Caudoviricetes	Caudovirales	Myoviridae	Phapecoctavirus	preVC_114	Clustered	VC_114_1	12	0.4618	1.0	6.597924861792807	0.4618	1.0	1	1	1	1	1	1
Escherichia~phage~atuna	Heunggongvirae	Uroviricota	Caudoviricetes	Caudovirales	Drexlerviridae	Warwickvirus	preVC_295	Clustered	VC_295_1	31	0.6009	1.0	6.209982335437338	0.6009	1.0	1	1	1	1	1	5
Escherichia~phage~chee24	Heunggongvirae	Uroviricota	Caudoviricetes	Caudovirales	Demerecviridae	Tequintavirus	preVC_120	Clustered	VC_120_0	34	0.66	1.0	7.799535322385907	0.66	0.934	1	1	1	1	1	1
Escherichia~phage~damhaus	Heunggongvirae	Uroviricota	Caudoviricetes	Caudovirales	Drexlerviridae	Hanrivervirus	preVC_295	Clustered	VC_295_1	31	0.6009	1.0	6.209982335437338	0.6009	1.0	1	1	1	1	1	5
Escherichia~phage~e4/1c	Heunggongvirae	Uroviricota	Caudoviricetes	Caudovirales	Drexlerviridae	Rogunavirus	preVC_297	Clustered	VC_297_0	19	0.6416	1.0	5.574325116869485	0.6416	1.0	1	1	1	1	1	9
Escherichia~phage~egaa	Heunggongvirae	Uroviricota	Caudoviricetes	Caudovirales	Drexlerviridae	Hanrivervirus	preVC_295	Clustered	VC_295_1	31	0.6009	1.0	6.209982335437338	0.6009	1.0	1	1	1	1	1	5
Escherichia~phage~fd	Loebvirae	Hofneiviricota	Faserviricetes	Tubulavirales	Inoviridae	Inovirus	preVC_360	Clustered	VC_360_0	3	0.6875	0.9278018	1.4907119849998598	0.6379	1.0	1	1	1	1	1	2
Escherichia~phage~flopper	Heunggongvirae	Uroviricota	Caudoviricetes	Caudovirales	Chaseviridae	Carltongylesvirus	preVC_126	Clustered	VC_126_0	12	0.8616	1.0	6.121126136786725	0.8616	1.0	1	1	1	1	2	6
Escherichia~phage~fp01	Heunggongvirae	Uroviricota	Caudoviricetes	Caudovirales	Demerecviridae	Tequintavirus	preVC_120	Clustered	VC_120_0	34	0.66	1.0	7.799535322385907	0.66	0.934	1	1	1	1	1	1
Escherichia~phage~grams	Heunggongvirae	Uroviricota	Caudoviricetes	Caudovirales	Drexlerviridae	Hanrivervirus	preVC_295	Clustered	VC_295_1	31	0.6009	1.0	6.209982335437338	0.6009	1.0	1	1	1	1	1	5
Escherichia~phage~haarsle	Heunggongvirae	Uroviricota	Caudoviricetes	Caudovirales	Drexlerviridae	Hanrivervirus	preVC_295	Clustered	VC_295_1	31	0.6009	1.0	6.209982335437338	0.6009	1.0	1	1	1	1	1	5
Escherichia~phage~herni	Heunggongvirae	Uroviricota	Caudoviricetes	Caudovirales	Drexlerviridae	Hanrivervirus	preVC_295	Clustered	VC_295_1	31	0.6009	1.0	6.209982335437338	0.6009	1.0	1	1	1	1	1	5
Escherichia~phage~ime09	Heunggongvirae	Uroviricota	Caudoviricetes	Caudovirales	Myoviridae	Tequatrovirus	preVC_67	Clustered/Singleton	VC_67_1	1	0.0	0.0	0	0.0	1.0	1	1	1	1	1	1
Escherichia~phage~mEp234	Heunggongvirae	Uroviricota	Caudoviricetes	Caudovirales	Siphoviridae	Wanchaivirus	preVC_4	Clustered	VC_4_0	16	0.4338	1.0	7.3077825929518605	0.4338	0.8833	1	1	1	1	1	10
Escherichia~phage~mEpX1	Heunggongvirae	Uroviricota	Caudoviricetes	Caudovirales	Siphoviridae	Cuauhtlivirus	preVC_4	Clustered	VC_4_0	16	0.4338	1.0	7.3077825929518605	0.4338	0.8833	1	1	1	1	1	10
Escherichia~phage~mEpX2	Heunggongvirae	Uroviricota	Caudoviricetes	Caudovirales	Siphoviridae	Shamshuipovirus	preVC_4	Clustered	VC_4_0	16	0.4338	1.0	7.3077825929518605	0.4338	0.8833	1	1	1	1	1	10
Escherichia~phage~muut	Heunggongvirae	Uroviricota	Caudoviricetes	Caudovirales	Myoviridae	Unassigned	preVC_114	Clustered	VC_114_0	6	0.1659	0.99999339	5.9286862093641775	0.1659	1.0	1	1	1	1	1	0
Escherichia~phage~nepoznato	Heunggongvirae	Uroviricota	Caudoviricetes	Caudovirales	Myoviridae	Phapecoctavirus	preVC_114	Clustered	VC_114_1	12	0.4618	1.0	6.597924861792807	0.4618	1.0	1	1	1	1	1	1
Escherichia~phage~nieznany	Heunggongvirae	Uroviricota	Caudoviricetes	Caudovirales	Myoviridae	Phapecoctavirus	preVC_114	Clustered	VC_114_1	12	0.4618	1.0	6.597924861792807	0.4618	1.0	1	1	1	1	1	1
Escherichia~phage~p000v	Heunggongvirae	Uroviricota	Caudoviricetes	Caudovirales	Myoviridae	Mosigvirus	preVC_68	Clustered	VC_68_0	17	0.1799	1.0	6.980230164805947	0.1799	0.9412	1	1	1	1	1	2
Escherichia~phage~phAPEC8	Heunggongvirae	Uroviricota	Caudoviricetes	Caudovirales	Myoviridae	Phapecoctavirus	preVC_114	Clustered	VC_114_1	12	0.4618	1.0	6.597924861792807	0.4618	1.0	1	1	1	1	1	1
Escherichia~phage~phT4A	Heunggongvirae	Uroviricota	Caudoviricetes	Caudovirales	Myoviridae	Slopekvirus	preVC_101	Clustered	VC_101_0	7	0.1724	1.0	5.65251522191934	0.1724	1.0	1	1	1	1	1	1
Escherichia~phage~phi191	Heunggongvirae	Uroviricota	Caudoviricetes	Caudovirales	Podoviridae	Oslovirus	preVC_0	Clustered	VC_0_1	26	0.6163	1.0	7.585896386765914	0.6163	0.88	1	1	1	1	1	3
Escherichia~phage~phiAPCEc03	Heunggongvirae	Uroviricota	Caudoviricetes	Caudovirales	Demerecviridae	Tequintavirus	preVC_120	Clustered	VC_120_0	34	0.66	1.0	7.799535322385907	0.66	0.934	1	1	1	1	1	1
Escherichia~phage~phiC120	Heunggongvirae	Uroviricota	Caudoviricetes	Caudovirales	Myoviridae	Mosigvirus	preVC_68	Clustered	VC_68_0	17	0.1799	1.0	6.980230164805947	0.1799	0.9412	1	1	1	1	1	2
Escherichia~phage~phiE142	Heunggongvirae	Uroviricota	Caudoviricetes	Caudovirales	Myoviridae	Mosigvirus	preVC_68	Clustered/Singleton	VC_68_1	1	0.0	0.0	0	0.0	1.0	1	1	1	1	1	1
Escherichia~phage~phiEB49	Heunggongvirae	Uroviricota	Caudoviricetes	Caudovirales	Drexlerviridae	Lindendrivevirus	preVC_297	Clustered	VC_297_0	19	0.6416	1.0	5.574325116869485	0.6416	1.0	1	1	1	1	1	9
Escherichia~phage~phiEC1	Heunggongvirae	Uroviricota	Caudoviricetes	Caudovirales	Myoviridae	Mosigvirus	preVC_68	Clustered	VC_68_0	17	0.1799	1.0	6.980230164805947	0.1799	0.9412	1	1	1	1	1	2
Escherichia~phage~phiEco32	Heunggongvirae	Uroviricota	Caudoviricetes	Caudovirales	Podoviridae	Kuravirus	preVC_116	Clustered	VC_116_0	6	0.6706	1.0	6.201728233002439	0.6706	1.0	1	1	1	1	1	1
Escherichia~phage~phiEcoM-GJ1	Heunggongvirae	Uroviricota	Caudoviricetes	Caudovirales	Chaseviridae	Carltongylesvirus	preVC_126	Clustered	VC_126_0	12	0.8616	1.0	6.121126136786725	0.8616	1.0	1	1	1	1	2	6
Escherichia~phage~phiK	Sangervirae	Phixviricota	Malgrandaviricetes	Petitvirales	Microviridae	Alphatrevirus	preVC_343	Clustered	VC_343_0	11	0.7062	1.0	0.0	0.7062	1.0	1	1	1	1	1	1
Escherichia~phage~phiKP26	Heunggongvirae	Uroviricota	Caudoviricetes	Caudovirales	Drexlerviridae	Rogunavirus	preVC_297	Clustered	VC_297_0	19	0.6416	1.0	5.574325116869485	0.6416	1.0	1	1	1	1	1	9
Escherichia~phage~phiKT	Heunggongvirae	Uroviricota	Caudoviricetes	Caudovirales	Autographiviridae	Ermolevavirus	preVC_103	Clustered	VC_103_0	26	0.643	1.0	6.398322164517606	0.643	1.0	1	1	1	1	1	16
Escherichia~phage~phiLLS	Heunggongvirae	Uroviricota	Caudoviricetes	Caudovirales	Demerecviridae	Tequintavirus	preVC_120	Clustered	VC_120_0	34	0.66	1.0	7.799535322385907	0.66	0.934	1	1	1	1	1	1
Escherichia~phage~phiSUSP1	Heunggongvirae	Uroviricota	Caudoviricetes	Caudovirales	Myoviridae	Suspvirus	preVC_48	Clustered	VC_48_0	25	0.8881	1.0	5.658302579119295	0.8881	0.9933	1	1	1	1	1	3
Escherichia~phage~phiV10	Heunggongvirae	Uroviricota	Caudoviricetes	Caudovirales	Podoviridae	Uetakevirus	preVC_10	Clustered	VC_10_0	5	0.6707	0.99999946	5.360708316896053	0.6707	1.0	1	1	1	1	1	1
Escherichia~phage~phiX174	Sangervirae	Phixviricota	Malgrandaviricetes	Petitvirales	Microviridae	Sinsheimervirus		Overlap (VC_344/VC_345)
Escherichia~phage~pro147	Heunggongvirae	Uroviricota	Caudoviricetes	Caudovirales	Myoviridae	Peduovirus	preVC_186	Clustered	VC_186_0	34	0.6024	1.0	5.219491428641542	0.6024	1.0	1	1	1	1	1	6
Escherichia~phage~pro483	Heunggongvirae	Uroviricota	Caudoviricetes	Caudovirales	Myoviridae	Peduovirus	preVC_186	Clustered	VC_186_0	34	0.6024	1.0	5.219491428641542	0.6024	1.0	1	1	1	1	1	6
Escherichia~phage~saus132	Heunggongvirae	Uroviricota	Caudoviricetes	Caudovirales	Demerecviridae	Epseptimavirus	preVC_121	Clustered	VC_121_0	35	0.6706	1.0	7.463970311154841	0.6706	0.9815	1	1	1	1	1	1
Escherichia~phage~slur01	Heunggongvirae	Uroviricota	Caudoviricetes	Caudovirales	Siphoviridae	Seuratvirus	preVC_15	Clustered	VC_15_0	3	0.2359	0.99641448	3.64754541226972	0.2351	1.0	1	1	1	1	1	1
Escherichia~phage~slur02	Heunggongvirae	Uroviricota	Caudoviricetes	Caudovirales	Straboviridae	Tequatrovirus	preVC_67	Clustered	VC_67_58	2	0.0054	0.6366174	0.0	0.0034	1.0	1	1	1	1	1	1
Escherichia~phage~slur03	Heunggongvirae	Uroviricota	Caudoviricetes	Caudovirales	Myoviridae	Tequatrovirus	preVC_67	Clustered	VC_67_52	2	0.0053	0.63901428	0.0	0.0034	1.0	1	1	1	1	1	1
Escherichia~phage~slur04	Heunggongvirae	Uroviricota	Caudoviricetes	Caudovirales	Straboviridae	Tequatrovirus	preVC_67	Clustered	VC_67_58	2	0.0054	0.6366174	0.0	0.0034	1.0	1	1	1	1	1	1
Escherichia~phage~slur05	Heunggongvirae	Uroviricota	Caudoviricetes	Caudovirales	Siphoviridae	Dhillonvirus	preVC_324	Clustered	VC_324_0	12	0.801	1.0	3.8191306150555286	0.801	1.0	1	1	1	1	1	1
Escherichia~phage~slur07	Heunggongvirae	Uroviricota	Caudoviricetes	Caudovirales	Myoviridae	Tequatrovirus	preVC_67	Clustered/Singleton	VC_67_73	1	0.0	0.0	0	0.0	1.0	1	1	1	1	1	1
Escherichia~phage~slur09	Heunggongvirae	Uroviricota	Caudoviricetes	Caudovirales	Demerecviridae	Tequintavirus	preVC_120	Clustered	VC_120_0	34	0.66	1.0	7.799535322385907	0.66	0.934	1	1	1	1	1	1
Escherichia~phage~slur14	Heunggongvirae	Uroviricota	Caudoviricetes	Caudovirales	Myoviridae	Tequatrovirus	preVC_67	Clustered	VC_67_52	2	0.0053	0.63901428	0.0	0.0034	1.0	1	1	1	1	1	1
Escherichia~phage~slur16	Heunggongvirae	Uroviricota	Caudoviricetes	Caudovirales	Myoviridae	Vequintavirus		Overlap (VC_111/VC_112)
Escherichia~phage~teqdroes	Heunggongvirae	Uroviricota	Caudoviricetes	Caudovirales	Myoviridae	Tequatrovirus	preVC_67	Clustered/Singleton	VC_67_60	1	0.0	0.0	0	0.0	1.0	1	1	1	1	1	1
Escherichia~phage~teqhad	Heunggongvirae	Uroviricota	Caudoviricetes	Caudovirales	Myoviridae	Tequatrovirus	preVC_67	Clustered/Singleton	VC_67_63	1	0.0	0.0	0	0.0	1.0	1	1	1	1	1	1
Escherichia~phage~teqskov	Heunggongvirae	Uroviricota	Caudoviricetes	Caudovirales	Myoviridae	Tequatrovirus	preVC_67	Clustered/Singleton	VC_67_61	1	0.0	0.0	0	0.0	1.0	1	1	1	1	1	1
Escherichia~phage~tiwna	Heunggongvirae	Uroviricota	Caudoviricetes	Caudovirales	Drexlerviridae	Warwickvirus	preVC_295	Clustered	VC_295_1	31	0.6009	1.0	6.209982335437338	0.6009	1.0	1	1	1	1	1	5
Escherichia~phage~tonijn	Heunggongvirae	Uroviricota	Caudoviricetes	Caudovirales	Drexlerviridae	Warwickvirus	preVC_295	Clustered	VC_295_1	31	0.6009	1.0	6.209982335437338	0.6009	1.0	1	1	1	1	1	5
Escherichia~phage~tonn	Heunggongvirae	Uroviricota	Caudoviricetes	Caudovirales	Drexlerviridae	Warwickvirus	preVC_295	Clustered	VC_295_1	31	0.6009	1.0	6.209982335437338	0.6009	1.0	1	1	1	1	1	5
Escherichia~phage~tonnikala	Heunggongvirae	Uroviricota	Caudoviricetes	Caudovirales	Drexlerviridae	Warwickvirus	preVC_295	Clustered	VC_295_1	31	0.6009	1.0	6.209982335437338	0.6009	1.0	1	1	1	1	1	5
Escherichia~phage~tuntematon	Heunggongvirae	Uroviricota	Caudoviricetes	Caudovirales	Myoviridae	Phapecoctavirus	preVC_114	Clustered	VC_114_1	12	0.4618	1.0	6.597924861792807	0.4618	1.0	1	1	1	1	1	1
Escherichia~phage~tunus	Heunggongvirae	Uroviricota	Caudoviricetes	Caudovirales	Drexlerviridae	Warwickvirus	preVC_295	Clustered	VC_295_1	31	0.6009	1.0	6.209982335437338	0.6009	1.0	1	1	1	1	1	5
Escherichia~phage~ukendt	Heunggongvirae	Uroviricota	Caudoviricetes	Caudovirales	Myoviridae	Phapecoctavirus	preVC_114	Clustered	VC_114_1	12	0.4618	1.0	6.597924861792807	0.4618	1.0	1	1	1	1	1	1
Escherichia~phage~vB_EcoM-12474III	Heunggongvirae	Uroviricota	Caudoviricetes	Caudovirales	Myoviridae	Peduovirus	preVC_186	Clustered	VC_186_0	34	0.6024	1.0	5.219491428641542	0.6024	1.0	1	1	1	1	1	6
Escherichia~phage~vB_EcoM-G28	Heunggongvirae	Uroviricota	Caudoviricetes	Caudovirales	Myoviridae	Tequatrovirus	preVC_67	Clustered/Singleton	VC_67_75	1	0.0	0.0	0	0.0	1.0	1	1	1	1	1	1
Escherichia~phage~vB_EcoM-Ro121c4YLVW	Heunggongvirae	Uroviricota	Caudoviricetes	Caudovirales	Myoviridae	Phapecoctavirus	preVC_114	Clustered	VC_114_1	12	0.4618	1.0	6.597924861792807	0.4618	1.0	1	1	1	1	1	1
Escherichia~phage~vB_EcoM-Ro157c2YLVW	Heunggongvirae	Uroviricota	Caudoviricetes	Caudovirales	Myoviridae	Punavirus	preVC_345	Clustered	VC_345_0	6	0.9965	0.999484	7.4417254491228055	0.996	0.8	1	1	1	1	1	1
Escherichia~phage~vB_EcoM-UFV13	Heunggongvirae	Uroviricota	Caudoviricetes	Caudovirales	Myoviridae	Tequatrovirus	preVC_67	Clustered/Singleton	VC_67_4	1	0.0	0.0	0	0.0	1.0	1	1	1	1	1	1
Escherichia~phage~vB_EcoM-VpaE1	Heunggongvirae	Uroviricota	Caudoviricetes	Caudovirales	Myoviridae	Felixounavirus	preVC_48	Clustered	VC_48_0	25	0.8881	1.0	5.658302579119295	0.8881	0.9933	1	1	1	1	1	3
Escherichia~phage~vB_EcoM-ep3	Heunggongvirae	Uroviricota	Caudoviricetes	Caudovirales	Myoviridae	Jilinvirus	preVC_31	Clustered	VC_31_0	8	0.4756	1.0	5.442013004231413	0.4756	1.0	1	1	1	1	1	1
Escherichia~phage~vB_EcoM-fFiEco06	Heunggongvirae	Uroviricota	Caudoviricetes	Caudovirales	Myoviridae	Tequatrovirus	preVC_67	Clustered/Singleton	VC_67_28	1	0.0	0.0	0	0.0	1.0	1	1	1	1	1	1
Escherichia~phage~vB_EcoM_005	Heunggongvirae	Uroviricota	Caudoviricetes	Caudovirales	Myoviridae	Dhakavirus	preVC_70	Clustered/Singleton	VC_70_4	1	0.0	0.0	0	0.0	1.0	1	1	1	1	1	1
Escherichia~phage~vB_EcoM_112	Heunggongvirae	Uroviricota	Caudoviricetes	Caudovirales	Myoviridae	Tequatrovirus	preVC_67	Clustered/Singleton	VC_67_39	1	0.0	0.0	0	0.0	1.0	1	1	1	1	1	1
Escherichia~phage~vB_EcoM_4HA13	Heunggongvirae	Uroviricota	Caudoviricetes	Caudovirales	Chaseviridae	Sabourvirus	preVC_126	Clustered	VC_126_0	12	0.8616	1.0	6.121126136786725	0.8616	1.0	1	1	1	1	2	6
Escherichia~phage~vB_EcoM_ACG-C40	Heunggongvirae	Uroviricota	Caudoviricetes	Caudovirales	Myoviridae	Tequatrovirus	preVC_67	Clustered/Singleton	VC_67_36	1	0.0	0.0	0	0.0	1.0	1	1	1	1	1	1
Escherichia~phage~vB_EcoM_AYO145A	Heunggongvirae	Uroviricota	Caudoviricetes	Caudovirales	Myoviridae	Felixounavirus	preVC_48	Clustered	VC_48_0	25	0.8881	1.0	5.658302579119295	0.8881	0.9933	1	1	1	1	1	3
Escherichia~phage~vB_EcoM_Alf5	Heunggongvirae	Uroviricota	Caudoviricetes	Caudovirales	Myoviridae	Felixounavirus	preVC_48	Clustered	VC_48_0	25	0.8881	1.0	5.658302579119295	0.8881	0.9933	1	1	1	1	1	3
Escherichia~phage~vB_EcoM_DalCa	Heunggongvirae	Uroviricota	Caudoviricetes	Caudovirales	Myoviridae	Tequatrovirus	preVC_67	Clustered/Singleton	VC_67_26	1	0.0	0.0	0	0.0	1.0	1	1	1	1	1	1
Escherichia~phage~vB_EcoM_ECO1230-10	Heunggongvirae	Uroviricota	Caudoviricetes	Caudovirales	Myoviridae	Jilinvirus	preVC_31	Clustered	VC_31_0	8	0.4756	1.0	5.442013004231413	0.4756	1.0	1	1	1	1	1	1
Escherichia~phage~vB_EcoM_ECOO78	Heunggongvirae	Uroviricota	Caudoviricetes	Caudovirales	Myoviridae	Jilinvirus	preVC_31	Clustered	VC_31_0	8	0.4756	1.0	5.442013004231413	0.4756	1.0	1	1	1	1	1	1
Escherichia~phage~vB_EcoM_F1	Heunggongvirae	Uroviricota	Caudoviricetes	Caudovirales	Myoviridae	Tequatrovirus	preVC_67	Clustered/Singleton	VC_67_11	1	0.0	0.0	0	0.0	1.0	1	1	1	1	1	1
Escherichia~phage~vB_EcoM_G4498	Heunggongvirae	Uroviricota	Caudoviricetes	Caudovirales	Myoviridae	Tequatrovirus	preVC_67	Clustered/Singleton	VC_67_37	1	0.0	0.0	0	0.0	1.0	1	1	1	1	1	1
Escherichia~phage~vB_EcoM_G4507	Heunggongvirae	Uroviricota	Caudoviricetes	Caudovirales	Myoviridae	Tequatrovirus	preVC_67	Clustered/Singleton	VC_67_12	1	0.0	0.0	0	0.0	1.0	1	1	1	1	1	1
Escherichia~phage~vB_EcoM_G50	Heunggongvirae	Uroviricota	Caudoviricetes	Caudovirales	Myoviridae	Tequatrovirus	preVC_67	Clustered/Singleton	VC_67_56	1	0.0	0.0	0	0.0	1.0	1	1	1	1	1	1
Escherichia~phage~vB_EcoM_G8	Heunggongvirae	Uroviricota	Caudoviricetes	Caudovirales	Myoviridae	Tequatrovirus	preVC_67	Clustered/Singleton	VC_67_41	1	0.0	0.0	0	0.0	1.0	1	1	1	1	1	1
Escherichia~phage~vB_EcoM_G9062	Heunggongvirae	Uroviricota	Caudoviricetes	Caudovirales	Myoviridae	Tequatrovirus	preVC_67	Clustered	VC_67_31	2	0.0054	0.63417825	7.937253933193772	0.0034	1.0	1	1	1	1	1	1
Escherichia~phage~vB_EcoM_Goslar	Heunggongvirae	Uroviricota	Caudoviricetes	Caudovirales	Myoviridae	Goslarvirus	preVC_320	Clustered	VC_320_1	2	0.0208	0.82507875	9.0	0.0172	0.0	1	1	1	1	1	1
Escherichia~phage~vB_EcoM_IME537	Heunggongvirae	Uroviricota	Caudoviricetes	Caudovirales	Myoviridae	Tequatrovirus	preVC_67	Clustered	VC_67_0	2	0.0054	0.62908949	8.426149773176359	0.0034	1.0	1	1	1	1	1	1
Escherichia~phage~vB_EcoM_JS09	Heunggongvirae	Uroviricota	Caudoviricetes	Caudovirales	Myoviridae	Mosigvirus	preVC_68	Clustered	VC_68_0	17	0.1799	1.0	6.980230164805947	0.1799	0.9412	1	1	1	1	1	2
Escherichia~phage~vB_EcoM_KAW1E185	Heunggongvirae	Uroviricota	Caudoviricetes	Caudovirales	Myoviridae	Tequatrovirus	preVC_67	Clustered/Singleton	VC_67_57	1	0.0	0.0	0	0.0	1.0	1	1	1	1	1	1
Escherichia~phage~vB_EcoM_KWBSE43-6	Heunggongvirae	Uroviricota	Caudoviricetes	Caudovirales	Ackermannviridae	Taipeivirus	preVC_61	Clustered	VC_61_0	8	0.0624	0.98944608	7.556300019193906	0.0618	0.9643	1	1	1	1	1	1
Escherichia~phage~vB_EcoM_Lutter	Heunggongvirae	Uroviricota	Caudoviricetes	Caudovirales	Myoviridae	Tequatrovirus	preVC_67	Clustered/Singleton	VC_67_54	1	0.0	0.0	0	0.0	1.0	1	1	1	1	1	1
Escherichia~phage~vB_EcoM_NBG2	Heunggongvirae	Uroviricota	Caudoviricetes	Caudovirales	Myoviridae	Tequatrovirus	preVC_67	Clustered/Singleton	VC_67_44	1	0.0	0.0	0	0.0	1.0	1	1	1	1	1	1
Escherichia~phage~vB_EcoM_OE5505	Heunggongvirae	Uroviricota	Caudoviricetes	Caudovirales	Myoviridae	Tequatrovirus	preVC_67	Clustered/Singleton	VC_67_27	1	0.0	0.0	0	0.0	1.0	1	1	1	1	1	1
Escherichia~phage~vB_EcoM_Ozark	Heunggongvirae	Uroviricota	Caudoviricetes	Caudovirales	Myoviridae	Tequatrovirus	preVC_67	Clustered/Singleton	VC_67_62	1	0.0	0.0	0	0.0	1.0	1	1	1	1	1	1
Escherichia~phage~vB_EcoM_PHB05	Heunggongvirae	Uroviricota	Caudoviricetes	Caudovirales	Myoviridae	Unassigned	preVC_114	Clustered	VC_114_0	6	0.1659	0.99999339	5.9286862093641775	0.1659	1.0	1	1	1	1	1	0
Escherichia~phage~vB_EcoM_PhAPEC2	Heunggongvirae	Uroviricota	Caudoviricetes	Caudovirales	Myoviridae	Mosigvirus	preVC_68	Clustered	VC_68_0	17	0.1799	1.0	6.980230164805947	0.1799	0.9412	1	1	1	1	1	2
Escherichia~phage~vB_EcoM_Schickermooser	Heunggongvirae	Uroviricota	Caudoviricetes	Caudovirales	Myoviridae	Phapecoctavirus	preVC_114	Clustered	VC_114_1	12	0.4618	1.0	6.597924861792807	0.4618	1.0	1	1	1	1	1	1
Escherichia~phage~vB_EcoM_VR20	Heunggongvirae	Uroviricota	Caudoviricetes	Caudovirales	Myoviridae	Gaprivervirus	preVC_70	Clustered	VC_70_0	4	0.0298	0.99992035	7.900551702888408	0.0298	1.0	1	1	1	1	1	1
Escherichia~phage~vB_EcoM_VR25	Heunggongvirae	Uroviricota	Caudoviricetes	Caudovirales	Myoviridae	Gaprivervirus	preVC_70	Clustered	VC_70_0	4	0.0298	0.99992035	7.900551702888408	0.0298	1.0	1	1	1	1	1	1
Escherichia~phage~vB_EcoM_VR26	Heunggongvirae	Uroviricota	Caudoviricetes	Caudovirales	Myoviridae	Gaprivervirus	preVC_70	Clustered	VC_70_0	4	0.0298	0.99992035	7.900551702888408	0.0298	1.0	1	1	1	1	1	1
Escherichia~phage~vB_EcoM_VR7	Heunggongvirae	Uroviricota	Caudoviricetes	Caudovirales	Myoviridae	Gaprivervirus	preVC_70	Clustered	VC_70_0	4	0.0298	0.99992035	7.900551702888408	0.0298	1.0	1	1	1	1	1	1
Escherichia~phage~vB_EcoM_WFC	Heunggongvirae	Uroviricota	Caudoviricetes	Caudovirales	Myoviridae	Wifcevirus		Overlap (VC_266/VC_267)
Escherichia~phage~vB_EcoM_WFH	Heunggongvirae	Uroviricota	Caudoviricetes	Caudovirales	Myoviridae	Wifcevirus		Overlap (VC_266/VC_267)
Escherichia~phage~vB_EcoP_24B	Heunggongvirae	Uroviricota	Caudoviricetes	Caudovirales	Podoviridae	Traversvirus	preVC_0	Clustered	VC_0_1	26	0.6163	1.0	7.585896386765914	0.6163	0.88	1	1	1	1	1	3
Escherichia~phage~vB_EcoP_ACG-C91	Heunggongvirae	Uroviricota	Caudoviricetes	Caudovirales	Autographiviridae	Vectrevirus	preVC_303	Clustered	VC_303_0	19	0.6161	1.0	4.803144753294151	0.6161	1.0	1	1	1	1	1	5
Escherichia~phage~vB_EcoP_B	Heunggongvirae	Uroviricota	Caudoviricetes	Caudovirales	Autographiviridae	Vectrevirus	preVC_303	Clustered	VC_303_0	19	0.6161	1.0	4.803144753294151	0.6161	1.0	1	1	1	1	1	5
Escherichia~phage~vB_EcoP_C	Heunggongvirae	Uroviricota	Caudoviricetes	Caudovirales	Autographiviridae	Vectrevirus	preVC_303	Clustered	VC_303_0	19	0.6161	1.0	4.803144753294151	0.6161	1.0	1	1	1	1	1	5
Escherichia~phage~vB_EcoP_F	Heunggongvirae	Uroviricota	Caudoviricetes	Caudovirales	Autographiviridae	Kayfunavirus	preVC_274	Clustered	VC_274_0	21	0.7609	1.0	4.453779102917093	0.7609	1.0	1	1	1	1	1	1
Escherichia~phage~vB_EcoP_G7C	Heunggongvirae	Uroviricota	Caudoviricetes	Caudovirales	Schitoviridae	Gamaleyavirus	preVC_19	Clustered	VC_19_0	27	0.7067	1.0	7.984210536707903	0.7067	0.7094	1	1	1	1	1	14
Escherichia~phage~vB_EcoP_K	Heunggongvirae	Uroviricota	Caudoviricetes	Caudovirales	Autographiviridae	Vectrevirus	preVC_303	Clustered	VC_303_0	19	0.6161	1.0	4.803144753294151	0.6161	1.0	1	1	1	1	1	5
Escherichia~phage~vB_EcoP_PhAPEC5	Heunggongvirae	Uroviricota	Caudoviricetes	Caudovirales	Schitoviridae	Gamaleyavirus	preVC_19	Clustered	VC_19_0	27	0.7067	1.0	7.984210536707903	0.7067	0.7094	1	1	1	1	1	14
Escherichia~phage~vB_EcoP_PhAPEC7	Heunggongvirae	Uroviricota	Caudoviricetes	Caudovirales	Schitoviridae	Gamaleyavirus	preVC_19	Clustered	VC_19_0	27	0.7067	1.0	7.984210536707903	0.7067	0.7094	1	1	1	1	1	14
Escherichia~phage~vB_EcoP_S523	Heunggongvirae	Uroviricota	Caudoviricetes	Caudovirales	Autographiviridae	Berlinvirus	preVC_275	Clustered	VC_275_0	64	0.8156	1.0	6.6906712504168375	0.8156	1.0	1	1	1	1	1	11
Escherichia~phage~vB_EcoP_SU10	Heunggongvirae	Uroviricota	Caudoviricetes	Caudovirales	Podoviridae	Kuravirus	preVC_116	Clustered	VC_116_0	6	0.6706	1.0	6.201728233002439	0.6706	1.0	1	1	1	1	1	1
Escherichia~phage~vB_EcoS-12210I	Heunggongvirae	Uroviricota	Caudoviricetes	Caudovirales	Drexlerviridae	Veterinaerplatzvirus	preVC_297	Clustered	VC_297_0	19	0.6416	1.0	5.574325116869485	0.6416	1.0	1	1	1	1	1	9
Escherichia~phage~vB_EcoS-95	Heunggongvirae	Uroviricota	Caudoviricetes	Caudovirales	Drexlerviridae	Warwickvirus	preVC_295	Clustered	VC_295_1	31	0.6009	1.0	6.209982335437338	0.6009	1.0	1	1	1	1	1	5
Escherichia~phage~vB_EcoS-DELF2	Heunggongvirae	Uroviricota	Caudoviricetes	Caudovirales	Drexlerviridae	Tunavirus	preVC_296	Clustered	VC_296_0	18	0.5133	1.0	4.90259041479639	0.5133	1.0	1	1	1	1	1	3
Escherichia~phage~vB_EcoS-IME253	Heunggongvirae	Uroviricota	Caudoviricetes	Caudovirales	Drexlerviridae	Rtpvirus	preVC_297	Clustered	VC_297_0	19	0.6416	1.0	5.574325116869485	0.6416	1.0	1	1	1	1	1	9
Escherichia~phage~vB_EcoS_ACG-M12	Heunggongvirae	Uroviricota	Caudoviricetes	Caudovirales	Drexlerviridae	Guelphvirus	preVC_297	Clustered	VC_297_0	19	0.6416	1.0	5.574325116869485	0.6416	1.0	1	1	1	1	1	9
Escherichia~phage~vB_EcoS_AHP42	Heunggongvirae	Uroviricota	Caudoviricetes	Caudovirales	Drexlerviridae	Rogunavirus	preVC_297	Clustered	VC_297_0	19	0.6416	1.0	5.574325116869485	0.6416	1.0	1	1	1	1	1	9
Escherichia~phage~vB_EcoS_AHS24	Heunggongvirae	Uroviricota	Caudoviricetes	Caudovirales	Drexlerviridae	Rogunavirus	preVC_297	Clustered	VC_297_0	19	0.6416	1.0	5.574325116869485	0.6416	1.0	1	1	1	1	1	9
Escherichia~phage~vB_EcoS_AKFV33	Heunggongvirae	Uroviricota	Caudoviricetes	Caudovirales	Demerecviridae	Tequintavirus	preVC_120	Clustered	VC_120_0	34	0.66	1.0	7.799535322385907	0.66	0.934	1	1	1	1	1	1
Escherichia~phage~vB_EcoS_AKS96	Heunggongvirae	Uroviricota	Caudoviricetes	Caudovirales	Drexlerviridae	Rogunavirus	preVC_297	Clustered	VC_297_0	19	0.6416	1.0	5.574325116869485	0.6416	1.0	1	1	1	1	1	9
Escherichia~phage~vB_EcoS_CEB_EC3a	Heunggongvirae	Uroviricota	Caudoviricetes	Caudovirales	Drexlerviridae	Guelphvirus	preVC_297	Clustered	VC_297_0	19	0.6416	1.0	5.574325116869485	0.6416	1.0	1	1	1	1	1	9
Escherichia~phage~vB_EcoS_ESCO41	Heunggongvirae	Uroviricota	Caudoviricetes	Caudovirales	Drexlerviridae	Nouzillyvirus		Outlier
Escherichia~phage~vB_EcoS_FFH_1	Heunggongvirae	Uroviricota	Caudoviricetes	Caudovirales	Demerecviridae	Tequintavirus	preVC_120	Clustered	VC_120_0	34	0.66	1.0	7.799535322385907	0.66	0.934	1	1	1	1	1	1
Escherichia~phage~vB_EcoS_G29-2	Heunggongvirae	Uroviricota	Caudoviricetes	Caudovirales	Drexlerviridae	Hanrivervirus	preVC_295	Clustered	VC_295_1	31	0.6009	1.0	6.209982335437338	0.6009	1.0	1	1	1	1	1	5
Escherichia~phage~vB_EcoS_HdH2	Heunggongvirae	Uroviricota	Caudoviricetes	Caudovirales	Demerecviridae	Tequintavirus	preVC_120	Clustered	VC_120_0	34	0.66	1.0	7.799535322385907	0.66	0.934	1	1	1	1	1	1
Escherichia~phage~vB_EcoS_IME347	Heunggongvirae	Uroviricota	Caudoviricetes	Caudovirales	Drexlerviridae	Badaguanvirus	preVC_296	Clustered	VC_296_0	18	0.5133	1.0	4.90259041479639	0.5133	1.0	1	1	1	1	1	3
Escherichia~phage~vB_EcoS_IME542	Heunggongvirae	Uroviricota	Caudoviricetes	Caudovirales	Drexlerviridae	Christensenvirus	preVC_297	Clustered	VC_297_0	19	0.6416	1.0	5.574325116869485	0.6416	1.0	1	1	1	1	1	9
Escherichia~phage~vB_EcoS_NBD2	Heunggongvirae	Uroviricota	Caudoviricetes	Caudovirales	Drexlerviridae	Vilniusvirus		Outlier
Escherichia~phage~vB_EcoS_PHB17	Heunggongvirae	Uroviricota	Caudoviricetes	Caudovirales	Drexlerviridae	Changchunvirus	preVC_295	Clustered	VC_295_1	31	0.6009	1.0	6.209982335437338	0.6009	1.0	1	1	1	1	1	5
Escherichia~phage~vB_EcoS_SH2	Heunggongvirae	Uroviricota	Caudoviricetes	Caudovirales	Drexlerviridae	Tunavirus	preVC_296	Clustered	VC_296_0	18	0.5133	1.0	4.90259041479639	0.5133	1.0	1	1	1	1	1	3
Escherichia~phage~vB_EcoS_W011D	Heunggongvirae	Uroviricota	Caudoviricetes	Caudovirales	Drexlerviridae	Changchunvirus	preVC_295	Clustered	VC_295_1	31	0.6009	1.0	6.209982335437338	0.6009	1.0	1	1	1	1	1	5
Escherichia~phage~vB_EcoS_swan01	Heunggongvirae	Uroviricota	Caudoviricetes	Caudovirales	Drexlerviridae	Warwickvirus	preVC_295	Clustered	VC_295_1	31	0.6009	1.0	6.209982335437338	0.6009	1.0	1	1	1	1	1	5
Escherichia~phage~vB_EcoS_swi2	Heunggongvirae	Uroviricota	Caudoviricetes	Caudovirales	Siphoviridae	Unassigned	preVC_129	Clustered	VC_129_0	24	0.9248	1.0	7.368105092631954	0.9248	0.9674	1	1	1	1	1	1
Escherichia~phage~vB_EcoS~Sa179lw	Heunggongvirae	Uroviricota	Caudoviricetes	Caudovirales	Siphoviridae	Unassigned	preVC_129	Clustered	VC_129_0	24	0.9248	1.0	7.368105092631954	0.9248	0.9674	1	1	1	1	1	1
Escherichia~phage~vB_Eco_SLUR29	Heunggongvirae	Uroviricota	Caudoviricetes	Caudovirales	Drexlerviridae	Warwickvirus	preVC_295	Clustered	VC_295_1	31	0.6009	1.0	6.209982335437338	0.6009	1.0	1	1	1	1	1	5
Escherichia~phage~vB_Eco_mar001J1	Heunggongvirae	Uroviricota	Caudoviricetes	Caudovirales	Drexlerviridae	Warwickvirus	preVC_295	Clustered	VC_295_1	31	0.6009	1.0	6.209982335437338	0.6009	1.0	1	1	1	1	1	5
Escherichia~phage~vB_Eco_mar003J3	Heunggongvirae	Uroviricota	Caudoviricetes	Caudovirales	Demerecviridae	Epseptimavirus	preVC_121	Clustered	VC_121_0	35	0.6706	1.0	7.463970311154841	0.6706	0.9815	1	1	1	1	1	1
Escherichia~phage~vB_Eco_mar004NP2	Heunggongvirae	Uroviricota	Caudoviricetes	Caudovirales	Demerecviridae	Tequintavirus	preVC_120	Clustered	VC_120_0	34	0.66	1.0	7.799535322385907	0.66	0.934	1	1	1	1	1	1
Escherichia~phage~vB_vPM_PD06	Heunggongvirae	Uroviricota	Caudoviricetes	Caudovirales	Myoviridae	Unassigned	preVC_114	Clustered	VC_114_0	6	0.1659	0.99999339	5.9286862093641775	0.1659	1.0	1	1	1	1	1	0
Escherichia~phage~vB_vPM_PD112	Heunggongvirae	Uroviricota	Caudoviricetes	Caudovirales	Myoviridae	Tequatrovirus	preVC_67	Clustered	VC_67_0	2	0.0054	0.62908949	8.426149773176359	0.0034	1.0	1	1	1	1	1	1
Escherichia~phage~vb_EcoM-VR5	Heunggongvirae	Uroviricota	Caudoviricetes	Caudovirales	Myoviridae	Dhakavirus	preVC_70	Clustered	VC_70_2	10	0.0987	1.0	7.819709841071822	0.0987	0.9333	1	1	1	1	1	1
Escherichia~phage~vojen	Heunggongvirae	Uroviricota	Caudoviricetes	Caudovirales	Drexlerviridae	Hanrivervirus	preVC_295	Clustered	VC_295_1	31	0.6009	1.0	6.209982335437338	0.6009	1.0	1	1	1	1	1	5
Escherichia~phage~wV7	Heunggongvirae	Uroviricota	Caudoviricetes	Caudovirales	Myoviridae	Tequatrovirus	preVC_67	Clustered/Singleton	VC_67_14	1	0.0	0.0	0	0.0	1.0	1	1	1	1	1	1
Escherichia~phage~wV8	Heunggongvirae	Uroviricota	Caudoviricetes	Caudovirales	Myoviridae	Felixounavirus	preVC_48	Clustered	VC_48_0	25	0.8881	1.0	5.658302579119295	0.8881	0.9933	1	1	1	1	1	3
Escherichia~typing~phage~1	Heunggongvirae	Uroviricota	Caudoviricetes	Caudovirales	Myoviridae	Felixounavirus	preVC_48	Clustered	VC_48_0	25	0.8881	1.0	5.658302579119295	0.8881	0.9933	1	1	1	1	1	3
Escherichia~virus~AAPEc6	Heunggongvirae	Uroviricota	Caudoviricetes	Caudovirales	Autographiviridae	Vectrevirus	preVC_303	Clustered	VC_303_0	19	0.6161	1.0	4.803144753294151	0.6161	1.0	1	1	1	1	1	5
Escherichia~virus~BF23	Heunggongvirae	Uroviricota	Caudoviricetes	Caudovirales	Demerecviridae	Tequintavirus		Outlier
Escherichia~virus~BZ13	Orthornavirae	Lenarviricota	Leviviricetes	Levivirales	Leviviridae	Levivirus	preVC_341	Clustered	VC_341_0	2	0.4049	0.98667167	0.0	0.3995	1.0	1	1	1	1	1	1
Escherichia~virus~DT57C	Heunggongvirae	Uroviricota	Caudoviricetes	Caudovirales	Demerecviridae	Tequintavirus	preVC_120	Clustered	VC_120_0	34	0.66	1.0	7.799535322385907	0.66	0.934	1	1	1	1	1	1
Escherichia~virus~FI	Orthornavirae	Lenarviricota	Leviviricetes	Levivirales	Leviviridae	Allolevivirus	preVC_77	Clustered	VC_77_0	4	0.8005	0.9985876	0.0	0.7994	1.0	1	1	1	1	1	1
Escherichia~virus~I22	Loebvirae	Hofneiviricota	Faserviricetes	Tubulavirales	Inoviridae	Lineavirus	preVC_361	Clustered/Singleton	VC_361_0	1	0.0	0.0	0	0.0	1.0	1	1	1	1	1	1
Escherichia~virus~JL1	Heunggongvirae	Uroviricota	Caudoviricetes	Caudovirales	Siphoviridae	Dhillonvirus	preVC_324	Clustered	VC_324_0	12	0.801	1.0	3.8191306150555286	0.801	1.0	1	1	1	1	1	1
Escherichia~virus~K1-5	Heunggongvirae	Uroviricota	Caudoviricetes	Caudovirales	Autographiviridae	Vectrevirus	preVC_303	Clustered	VC_303_0	19	0.6161	1.0	4.803144753294151	0.6161	1.0	1	1	1	1	1	5
Escherichia~virus~K1E	Heunggongvirae	Uroviricota	Caudoviricetes	Caudovirales	Autographiviridae	Vectrevirus	preVC_303	Clustered	VC_303_0	19	0.6161	1.0	4.803144753294151	0.6161	1.0	1	1	1	1	1	5
Escherichia~virus~KFS-EC	Heunggongvirae	Uroviricota	Caudoviricetes	Caudovirales	Myoviridae	Krischvirus	preVC_69	Clustered	VC_69_0	6	0.1853	1.0	5.59761613993786	0.1853	1.0	1	1	1	1	1	1
Escherichia~virus~Lambda	Heunggongvirae	Uroviricota	Caudoviricetes	Caudovirales	Siphoviridae	Lambdavirus		Overlap (VC_4/VC_7)
Escherichia~virus~Lambda_1H12	Heunggongvirae	Uroviricota	Caudoviricetes	Caudovirales	Siphoviridae	Lambdavirus		Overlap (VC_4/VC_7)
Escherichia~virus~Lambda_2B8	Heunggongvirae	Uroviricota	Caudoviricetes	Caudovirales	Siphoviridae	Lambdavirus		Overlap (VC_4/VC_7)
Escherichia~virus~Lambda_2G7b	Heunggongvirae	Uroviricota	Caudoviricetes	Caudovirales	Siphoviridae	Lambdavirus		Overlap (VC_4/VC_7)
Escherichia~virus~Lambda_4A7	Heunggongvirae	Uroviricota	Caudoviricetes	Caudovirales	Siphoviridae	Lambdavirus		Overlap (VC_4/VC_7)
Escherichia~virus~M13	Loebvirae	Hofneiviricota	Faserviricetes	Tubulavirales	Inoviridae	Inovirus	preVC_360	Clustered	VC_360_0	3	0.6875	0.9278018	1.4907119849998598	0.6379	1.0	1	1	1	1	1	2
Escherichia~virus~P2-2H1	Heunggongvirae	Uroviricota	Caudoviricetes	Caudovirales	Myoviridae	Peduovirus	preVC_186	Clustered	VC_186_0	34	0.6024	1.0	5.219491428641542	0.6024	1.0	1	1	1	1	1	6
Escherichia~virus~P2-2H4	Heunggongvirae	Uroviricota	Caudoviricetes	Caudovirales	Myoviridae	Peduovirus	preVC_186	Clustered	VC_186_0	34	0.6024	1.0	5.219491428641542	0.6024	1.0	1	1	1	1	1	6
Escherichia~virus~P2-4A7b	Heunggongvirae	Uroviricota	Caudoviricetes	Caudovirales	Myoviridae	Peduovirus	preVC_186	Clustered	VC_186_0	34	0.6024	1.0	5.219491428641542	0.6024	1.0	1	1	1	1	1	6
Escherichia~virus~P2-4B2	Heunggongvirae	Uroviricota	Caudoviricetes	Caudovirales	Myoviridae	Peduovirus	preVC_186	Clustered	VC_186_0	34	0.6024	1.0	5.219491428641542	0.6024	1.0	1	1	1	1	1	6
Escherichia~virus~P2-4C9	Heunggongvirae	Uroviricota	Caudoviricetes	Caudovirales	Myoviridae	Peduovirus	preVC_186	Clustered	VC_186_0	34	0.6024	1.0	5.219491428641542	0.6024	1.0	1	1	1	1	1	6
Escherichia~virus~P2-4E6b	Heunggongvirae	Uroviricota	Caudoviricetes	Caudovirales	Myoviridae	Peduovirus	preVC_186	Clustered	VC_186_0	34	0.6024	1.0	5.219491428641542	0.6024	1.0	1	1	1	1	1	6
Escherichia~virus~P88-4B11	Heunggongvirae	Uroviricota	Caudoviricetes	Caudovirales	Myoviridae	Xuanwuvirus		Overlap (VC_186/VC_187)
Escherichia~virus~Qbeta	Orthornavirae	Lenarviricota	Leviviricetes	Levivirales	Leviviridae	Allolevivirus	preVC_77	Clustered	VC_77_0	4	0.8005	0.9985876	0.0	0.7994	1.0	1	1	1	1	1	1
Escherichia~virus~RB14	Heunggongvirae	Uroviricota	Caudoviricetes	Caudovirales	Myoviridae	Tequatrovirus	preVC_67	Clustered/Singleton	VC_67_50	1	0.0	0.0	0	0.0	1.0	1	1	1	1	1	1
Escherichia~virus~RB16	Heunggongvirae	Uroviricota	Caudoviricetes	Caudovirales	Myoviridae	Pseudotevenvirus	preVC_101	Clustered	VC_101_1	10	0.2822	1.0	6.92403303764302	0.2822	1.0	1	1	1	1	1	1
Escherichia~virus~RB32	Heunggongvirae	Uroviricota	Caudoviricetes	Caudovirales	Myoviridae	Tequatrovirus	preVC_67	Clustered/Singleton	VC_67_47	1	0.0	0.0	0	0.0	1.0	1	1	1	1	1	1
Escherichia~virus~RB43	Heunggongvirae	Uroviricota	Caudoviricetes	Caudovirales	Myoviridae	Pseudotevenvirus	preVC_101	Clustered	VC_101_1	10	0.2822	1.0	6.92403303764302	0.2822	1.0	1	1	1	1	1	1
Escherichia~virus~Rtp	Heunggongvirae	Uroviricota	Caudoviricetes	Caudovirales	Drexlerviridae	Rtpvirus	preVC_297	Clustered	VC_297_0	19	0.6416	1.0	5.574325116869485	0.6416	1.0	1	1	1	1	1	9
Escherichia~virus~SSL2009a	Heunggongvirae	Uroviricota	Caudoviricetes	Caudovirales	Siphoviridae	Dhillonvirus	preVC_324	Clustered	VC_324_0	12	0.801	1.0	3.8191306150555286	0.801	1.0	1	1	1	1	1	1
Escherichia~virus~T4	Heunggongvirae	Uroviricota	Caudoviricetes	Caudovirales	Myoviridae	Tequatrovirus	preVC_67	Clustered/Singleton	VC_67_51	1	0.0	0.0	0	0.0	1.0	1	1	1	1	1	1
Escherichia~virus~VEc3	Heunggongvirae	Uroviricota	Caudoviricetes	Caudovirales	Autographiviridae	Vectrevirus	preVC_303	Clustered	VC_303_0	19	0.6161	1.0	4.803144753294151	0.6161	1.0	1	1	1	1	1	5
Escherichia~virus~VEc33	Heunggongvirae	Uroviricota	Caudoviricetes	Caudovirales	Demerecviridae	Tequintavirus	preVC_120	Clustered	VC_120_0	34	0.66	1.0	7.799535322385907	0.66	0.934	1	1	1	1	1	1
Escherichia~virus~Vec13	Heunggongvirae	Uroviricota	Caudoviricetes	Caudovirales	Autographiviridae	Kayfunavirus	preVC_274	Clustered	VC_274_0	21	0.7609	1.0	4.453779102917093	0.7609	1.0	1	1	1	1	1	1
Escherichia~virus~mutPK1A2	Heunggongvirae	Uroviricota	Caudoviricetes	Caudovirales	Autographiviridae	Vectrevirus	preVC_303	Clustered	VC_303_0	19	0.6161	1.0	4.803144753294151	0.6161	1.0	1	1	1	1	1	5
Faecalibacterium~phage~FP_Brigit	Heunggongvirae	Uroviricota	Caudoviricetes	Caudovirales	Myoviridae	Brigitvirus		Outlier
Faecalibacterium~phage~FP_Epona	Heunggongvirae	Uroviricota	Caudoviricetes	Caudovirales	Myoviridae	Eponavirus	preVC_242	Clustered	VC_242_0	5	0.6514	0.36463536	7.437707076244817	0.2375	1.0	1	1	1	1	1	4
Faecalibacterium~phage~FP_Lagaffe	Heunggongvirae	Uroviricota	Caudoviricetes	Caudovirales	Myoviridae	Lagaffevirus	preVC_242	Clustered	VC_242_0	5	0.6514	0.36463536	7.437707076244817	0.2375	1.0	1	1	1	1	1	4
Faecalibacterium~phage~FP_Lugh	Heunggongvirae	Uroviricota	Caudoviricetes	Caudovirales	Siphoviridae	Lughvirus		Outlier
Faecalibacterium~phage~FP_Mushu	Heunggongvirae	Uroviricota	Caudoviricetes	Caudovirales	Myoviridae	Mushuvirus	preVC_211	Clustered	VC_211_0	2	0.0399	0.72201267	6.708203932499369	0.0288	1.0	1	1	1	1	1	1
Faecalibacterium~phage~FP_Taranis	Heunggongvirae	Uroviricota	Caudoviricetes	Caudovirales	Myoviridae	Taranisvirus	preVC_242	Clustered	VC_242_0	5	0.6514	0.36463536	7.437707076244817	0.2375	1.0	1	1	1	1	1	4
Faecalibacterium~phage~FP_Toutatis	Heunggongvirae	Uroviricota	Caudoviricetes	Caudovirales	Myoviridae	Toutatisvirus	preVC_242	Clustered	VC_242_0	5	0.6514	0.36463536	7.437707076244817	0.2375	1.0	1	1	1	1	1	4
Faecalibacterium~phage~FP_oengus	Heunggongvirae	Uroviricota	Caudoviricetes	Caudovirales	Siphoviridae	Oengusvirus	preVC_172	Clustered/Singleton	VC_172_0	1	0.0	0.0	0	0.0	1.0	1	1	1	1	1	1
Flavobacterium~phage~11b	Heunggongvirae	Uroviricota	Caudoviricetes	Caudovirales	Siphoviridae	Unassigned		Outlier
Flavobacterium~phage~1H	Heunggongvirae	Uroviricota	Caudoviricetes	Caudovirales	Siphoviridae	Unahavirus	preVC_362	Clustered	VC_362_0	5	1.0	0.0	4.070662279299575	0.0	1.0	1	1	1	1	1	2
Flavobacterium~phage~23T	Heunggongvirae	Uroviricota	Caudoviricetes	Caudovirales	Siphoviridae	Unahavirus	preVC_362	Clustered	VC_362_0	5	1.0	0.0	4.070662279299575	0.0	1.0	1	1	1	1	1	2
Flavobacterium~phage~2A	Heunggongvirae	Uroviricota	Caudoviricetes	Caudovirales	Siphoviridae	Unahavirus	preVC_362	Clustered	VC_362_0	5	1.0	0.0	4.070662279299575	0.0	1.0	1	1	1	1	1	2
Flavobacterium~phage~6H	Heunggongvirae	Uroviricota	Caudoviricetes	Caudovirales	Siphoviridae	Unahavirus	preVC_362	Clustered	VC_362_0	5	1.0	0.0	4.070662279299575	0.0	1.0	1	1	1	1	1	2
Flavobacterium~phage~FCL-2	Heunggongvirae	Uroviricota	Caudoviricetes	Caudovirales	Myoviridae	Ficleduovirus	preVC_294	Clustered	VC_294_0	2	0.703	0.52049988	3.1622776601683795	0.3659	1.0	1	1	1	1	1	1
Flavobacterium~phage~FCV-1	Heunggongvirae	Uroviricota	Caudoviricetes	Caudovirales	Myoviridae	Ficleduovirus	preVC_294	Clustered	VC_294_0	2	0.703	0.52049988	3.1622776601683795	0.3659	1.0	1	1	1	1	1	1
Flavobacterium~phage~FLiP	Unassigned	Unassigned	Unassigned	Unassigned	Finnlakeviridae	Finnlakevirus		Singleton
Flavobacterium~phage~FpV4	Heunggongvirae	Uroviricota	Caudoviricetes	Caudovirales	Podoviridae	Fipvunavirus	preVC_245	Clustered	VC_245_0	5	0.9867	0.99982239	2.2711805140826957	0.9865	1.0	1	1	1	1	1	1
Flavobacterium~phage~Fpv1	Heunggongvirae	Uroviricota	Caudoviricetes	Caudovirales	Podoviridae	Fipvunavirus	preVC_245	Clustered	VC_245_0	5	0.9867	0.99982239	2.2711805140826957	0.9865	1.0	1	1	1	1	1	1
Flavobacterium~phage~Fpv10	Heunggongvirae	Uroviricota	Caudoviricetes	Caudovirales	Siphoviridae	Unassigned	preVC_243	Clustered	VC_243_0	6	0.8497	0.99999997	0.0	0.8497	1.0	1	1	1	1	1	0
Flavobacterium~phage~Fpv11	Heunggongvirae	Uroviricota	Caudoviricetes	Caudovirales	Siphoviridae	Unassigned	preVC_243	Clustered	VC_243_0	6	0.8497	0.99999997	0.0	0.8497	1.0	1	1	1	1	1	0
Flavobacterium~phage~Fpv2	Heunggongvirae	Uroviricota	Caudoviricetes	Caudovirales	Podoviridae	Fipvunavirus	preVC_245	Clustered	VC_245_0	5	0.9867	0.99982239	2.2711805140826957	0.9865	1.0	1	1	1	1	1	1
Flavobacterium~phage~Fpv20	Heunggongvirae	Uroviricota	Caudoviricetes	Caudovirales	Podoviridae	Fipvunavirus	preVC_245	Clustered	VC_245_0	5	0.9867	0.99982239	2.2711805140826957	0.9865	1.0	1	1	1	1	1	1
Flavobacterium~phage~Fpv3	Heunggongvirae	Uroviricota	Caudoviricetes	Caudovirales	Podoviridae	Fipvunavirus	preVC_245	Clustered	VC_245_0	5	0.9867	0.99982239	2.2711805140826957	0.9865	1.0	1	1	1	1	1	1
Flavobacterium~phage~Fpv5	Heunggongvirae	Uroviricota	Caudoviricetes	Caudovirales	Siphoviridae	Unassigned	preVC_243	Clustered	VC_243_0	6	0.8497	0.99999997	0.0	0.8497	1.0	1	1	1	1	1	0
Flavobacterium~phage~Fpv6	Heunggongvirae	Uroviricota	Caudoviricetes	Caudovirales	Siphoviridae	Unassigned	preVC_243	Clustered	VC_243_0	6	0.8497	0.99999997	0.0	0.8497	1.0	1	1	1	1	1	0
Flavobacterium~phage~Fpv7	Heunggongvirae	Uroviricota	Caudoviricetes	Caudovirales	Siphoviridae	Unassigned	preVC_243	Clustered	VC_243_0	6	0.8497	0.99999997	0.0	0.8497	1.0	1	1	1	1	1	0
Flavobacterium~phage~Fpv8	Heunggongvirae	Uroviricota	Caudoviricetes	Caudovirales	Siphoviridae	Unassigned	preVC_243	Clustered	VC_243_0	6	0.8497	0.99999997	0.0	0.8497	1.0	1	1	1	1	1	0
Flavobacterium~phage~vB_FspM_immuto_2-6A	Heunggongvirae	Uroviricota	Caudoviricetes	Caudovirales	Myoviridae	Unassigned		Singleton
Flavobacterium~phage~vB_FspM_lotta8-1	Heunggongvirae	Uroviricota	Caudoviricetes	Caudovirales	Myoviridae	Pippivirus	preVC_290	Clustered	VC_290_0	2	0.7453	0.83681323	0.0	0.6237	1.0	1	1	1	1	1	1
Flavobacterium~phage~vB_FspM_pippi8-1	Heunggongvirae	Uroviricota	Caudoviricetes	Caudovirales	Myoviridae	Pippivirus	preVC_290	Clustered	VC_290_0	2	0.7453	0.83681323	0.0	0.6237	1.0	1	1	1	1	1	1
Flavobacterium~phage~vB_FspP_elemoA_7-9A	Heunggongvirae	Uroviricota	Caudoviricetes	Caudovirales	Podoviridae	Unassigned	preVC_292	Clustered	VC_292_0	4	0.9624	0.98607809	3.030820056966086	0.949	1.0	1	1	1	1	1	0
Flavobacterium~phage~vB_FspP_elemoD_13-5B	Heunggongvirae	Uroviricota	Caudoviricetes	Caudovirales	Podoviridae	Unassigned	preVC_292	Clustered	VC_292_0	4	0.9624	0.98607809	3.030820056966086	0.949	1.0	1	1	1	1	1	0
Flavobacterium~phage~vB_FspP_elemoE_6-9C	Heunggongvirae	Uroviricota	Caudoviricetes	Caudovirales	Podoviridae	Unassigned	preVC_292	Clustered	VC_292_0	4	0.9624	0.98607809	3.030820056966086	0.949	1.0	1	1	1	1	1	0
Flavobacterium~phage~vB_FspP_elemoF_6-3D	Heunggongvirae	Uroviricota	Caudoviricetes	Caudovirales	Podoviridae	Unassigned	preVC_292	Clustered	VC_292_0	4	0.9624	0.98607809	3.030820056966086	0.949	1.0	1	1	1	1	1	0
Flavobacterium~phage~vB_FspS_filifjonk9-1	Heunggongvirae	Uroviricota	Caudoviricetes	Caudovirales	Siphoviridae	Muminvirus	preVC_293	Clustered	VC_293_0	12	0.9953	1.0	5.7496337527284425	0.9953	1.0	1	1	1	1	1	3
Flavobacterium~phage~vB_FspS_hattifnatt9-1	Heunggongvirae	Uroviricota	Caudoviricetes	Caudovirales	Siphoviridae	Hattifnattvirus	preVC_293	Clustered	VC_293_0	12	0.9953	1.0	5.7496337527284425	0.9953	1.0	1	1	1	1	1	3
Flavobacterium~phage~vB_FspS_hemulen6-1	Heunggongvirae	Uroviricota	Caudoviricetes	Caudovirales	Siphoviridae	Lillamyvirus	preVC_293	Clustered	VC_293_0	12	0.9953	1.0	5.7496337527284425	0.9953	1.0	1	1	1	1	1	3
Flavobacterium~phage~vB_FspS_laban6-1	Heunggongvirae	Uroviricota	Caudoviricetes	Caudovirales	Siphoviridae	Labanvirus	preVC_362	Clustered	VC_362_0	5	1.0	0.0	4.070662279299575	0.0	1.0	1	1	1	1	1	2
Flavobacterium~phage~vB_FspS_lillamy9-1	Heunggongvirae	Uroviricota	Caudoviricetes	Caudovirales	Siphoviridae	Lillamyvirus	preVC_293	Clustered	VC_293_0	12	0.9953	1.0	5.7496337527284425	0.9953	1.0	1	1	1	1	1	3
Flavobacterium~phage~vB_FspS_morran9-1	Heunggongvirae	Uroviricota	Caudoviricetes	Caudovirales	Siphoviridae	Lillamyvirus	preVC_293	Clustered	VC_293_0	12	0.9953	1.0	5.7496337527284425	0.9953	1.0	1	1	1	1	1	3
Flavobacterium~phage~vB_FspS_mumin9-1	Heunggongvirae	Uroviricota	Caudoviricetes	Caudovirales	Siphoviridae	Muminvirus	preVC_293	Clustered	VC_293_0	12	0.9953	1.0	5.7496337527284425	0.9953	1.0	1	1	1	1	1	3
Flavobacterium~phage~vB_FspS_mymlan6-1	Heunggongvirae	Uroviricota	Caudoviricetes	Caudovirales	Siphoviridae	Muminvirus	preVC_293	Clustered	VC_293_0	12	0.9953	1.0	5.7496337527284425	0.9953	1.0	1	1	1	1	1	3
Flavobacterium~phage~vB_FspS_sniff9-1	Heunggongvirae	Uroviricota	Caudoviricetes	Caudovirales	Siphoviridae	Lillamyvirus	preVC_293	Clustered	VC_293_0	12	0.9953	1.0	5.7496337527284425	0.9953	1.0	1	1	1	1	1	3
Flavobacterium~phage~vB_FspS_snork6-1	Heunggongvirae	Uroviricota	Caudoviricetes	Caudovirales	Siphoviridae	Lillamyvirus	preVC_293	Clustered	VC_293_0	12	0.9953	1.0	5.7496337527284425	0.9953	1.0	1	1	1	1	1	3
Flavobacterium~phage~vB_FspS_snusmum6-1	Heunggongvirae	Uroviricota	Caudoviricetes	Caudovirales	Siphoviridae	Muminvirus	preVC_293	Clustered	VC_293_0	12	0.9953	1.0	5.7496337527284425	0.9953	1.0	1	1	1	1	1	3
Flavobacterium~phage~vB_FspS_stinky9-1	Heunggongvirae	Uroviricota	Caudoviricetes	Caudovirales	Siphoviridae	Lillamyvirus	preVC_293	Clustered	VC_293_0	12	0.9953	1.0	5.7496337527284425	0.9953	1.0	1	1	1	1	1	3
Flavobacterium~phage~vB_FspS_tant8-1	Heunggongvirae	Uroviricota	Caudoviricetes	Caudovirales	Siphoviridae	Tantvirus		Outlier
Flavobacterium~phage~vB_FspS_tooticki6-1	Heunggongvirae	Uroviricota	Caudoviricetes	Caudovirales	Siphoviridae	Muminvirus	preVC_293	Clustered	VC_293_0	12	0.9953	1.0	5.7496337527284425	0.9953	1.0	1	1	1	1	1	3
Fusobacterium~phage~Fnu1	Heunggongvirae	Uroviricota	Caudoviricetes	Caudovirales	Siphoviridae	Latrobevirus		Outlier
Geobacillus~phage~GBK2	Heunggongvirae	Uroviricota	Caudoviricetes	Caudovirales	Siphoviridae	Unassigned	preVC_224	Clustered	VC_224_0	3	0.3248	0.93254416	8.069731103618869	0.3029	1.0	1	1	1	1	2	2
Geobacillus~phage~GBSV1	Heunggongvirae	Uroviricota	Caudoviricetes	Caudovirales	Myoviridae	Svunavirus	preVC_142	Clustered	VC_142_0	2	0.4337	0.88012419	4.123105625617661	0.3817	1.0	1	1	1	1	1	1
Geobacillus~phage~TP-84	Heunggongvirae	Uroviricota	Caudoviricetes	Caudovirales	Siphoviridae	Saundersvirus	preVC_224	Clustered	VC_224_0	3	0.3248	0.93254416	8.069731103618869	0.3029	1.0	1	1	1	1	2	2
Geobacillus~virus~E2	Heunggongvirae	Uroviricota	Caudoviricetes	Caudovirales	Siphoviridae	Unassigned	preVC_93	Clustered	VC_93_0	3	0.2545	0.98126406	8.199398447373715	0.2497	0.6667	1	1	1	1	2	1
Geobacillus~virus~E3	Heunggongvirae	Uroviricota	Caudoviricetes	Caudovirales	Siphoviridae	Unassigned	preVC_200	Clustered/Singleton	VC_200_4	1	0.0	0.0	0	0.0	1.0	1	1	1	1	1	0
Gluconobacter~phage~GC1	Bamfordvirae	Preplasmiviricota	Tectiliviricetes	Kalamavirales	Tectiviridae	Gammatectivirus		Outlier
Gordonia~Phage~Barsten	Heunggongvirae	Uroviricota	Caudoviricetes	Caudovirales	Siphoviridae	Vividuovirus	preVC_365	Clustered	VC_365_0	27	0.7588	1.0	5.500800996081922	0.7588	1.0	1	1	1	1	1	1
Gordonia~Phage~Lollipop1437	Heunggongvirae	Uroviricota	Caudoviricetes	Caudovirales	Siphoviridae	Unassigned	preVC_314	Clustered	VC_314_0	20	0.9425	1.0	6.524361574403605	0.9425	1.0	1	1	1	1	1	0
Gordonia~Phage~Sephiroth	Heunggongvirae	Uroviricota	Caudoviricetes	Caudovirales	Siphoviridae	Unassigned	preVC_368	Clustered	VC_368_0	4	0.4003	0.99996565	4.722997716547488	0.4003	1.0	1	1	1	1	1	0
Gordonia~Phage~Zitch	Heunggongvirae	Uroviricota	Caudoviricetes	Caudovirales	Siphoviridae	Unassigned	preVC_364	Clustered	VC_364_1	3	0.0733	0.99683102	4.4718814346493945	0.0731	1.0	1	1	1	1	1	0
Gordonia~phage~Adgers	Heunggongvirae	Uroviricota	Caudoviricetes	Caudovirales	Siphoviridae	Montyvirus	preVC_374	Clustered	VC_374_3	12	0.5463	1.0	4.385625988972644	0.5463	1.0	1	1	1	1	1	2
Gordonia~phage~Ailee	Heunggongvirae	Uroviricota	Caudoviricetes	Caudovirales	Siphoviridae	Vividuovirus	preVC_365	Clustered	VC_365_0	27	0.7588	1.0	5.500800996081922	0.7588	1.0	1	1	1	1	1	1
Gordonia~phage~Ali17	Heunggongvirae	Uroviricota	Caudoviricetes	Caudovirales	Siphoviridae	Unassigned		Overlap (VC_365/VC_366)
Gordonia~phage~Angelicage	Heunggongvirae	Uroviricota	Caudoviricetes	Caudovirales	Siphoviridae	Vividuovirus	preVC_365	Clustered	VC_365_0	27	0.7588	1.0	5.500800996081922	0.7588	1.0	1	1	1	1	1	1
Gordonia~phage~Apricot	Heunggongvirae	Uroviricota	Caudoviricetes	Caudovirales	Siphoviridae	Apricotvirus	preVC_376	Clustered/Singleton	VC_376_1	1	0.0	0.0	0	0.0	1.0	1	1	1	1	1	1
Gordonia~phage~Archimedes	Heunggongvirae	Uroviricota	Caudoviricetes	Caudovirales	Siphoviridae	Ghobesvirus	preVC_167	Clustered	VC_167_0	2	0.0631	0.91153366	4.242640687119285	0.0576	1.0	1	1	1	1	1	1
Gordonia~phage~Arri	Heunggongvirae	Uroviricota	Caudoviricetes	Caudovirales	Siphoviridae	Wizardvirus	preVC_373	Clustered	VC_373_0	19	0.9086	1.0	5.228971748119399	0.9086	1.0	1	1	1	1	1	1
Gordonia~phage~Asapag	Heunggongvirae	Uroviricota	Caudoviricetes	Caudovirales	Siphoviridae	Getalongvirus	preVC_376	Clustered	VC_376_0	6	0.485	1.0	7.768764883584423	0.485	1.0	1	1	1	1	1	3
Gordonia~phage~Ashertheman	Heunggongvirae	Uroviricota	Caudoviricetes	Caudovirales	Siphoviridae	Vividuovirus	preVC_365	Clustered	VC_365_0	27	0.7588	1.0	5.500800996081922	0.7588	1.0	1	1	1	1	1	1
Gordonia~phage~Attis	Heunggongvirae	Uroviricota	Caudoviricetes	Caudovirales	Siphoviridae	Attisvirus	preVC_377	Clustered	VC_377_0	2	0.1689	0.91199054	0.0	0.154	1.0	1	1	1	1	1	1
Gordonia~phage~Avazak	Heunggongvirae	Uroviricota	Caudoviricetes	Caudovirales	Siphoviridae	Tanisvirus	preVC_173	Clustered	VC_173_0	12	0.6459	1.0	6.250857799844019	0.6459	0.8939	1	1	1	1	1	4
Gordonia~phage~Azula	Heunggongvirae	Uroviricota	Caudoviricetes	Caudovirales	Siphoviridae	Fairfaxidumvirus	preVC_310	Clustered	VC_310_0	16	0.8381	1.0	6.941136416267572	0.8381	1.0	1	1	1	1	1	1
Gordonia~phage~BENtherdunthat	Heunggongvirae	Uroviricota	Caudoviricetes	Caudovirales	Siphoviridae	Getalongvirus	preVC_376	Clustered	VC_376_0	6	0.485	1.0	7.768764883584423	0.485	1.0	1	1	1	1	1	3
Gordonia~phage~Bachita	Heunggongvirae	Uroviricota	Caudoviricetes	Caudovirales	Siphoviridae	Smoothievirus	preVC_369	Clustered	VC_369_0	4	0.3889	0.99980336	4.400642205015619	0.3888	1.0	1	1	1	1	1	1
Gordonia~phage~Bakery	Heunggongvirae	Uroviricota	Caudoviricetes	Caudovirales	Siphoviridae	Wizardvirus	preVC_373	Clustered	VC_373_0	19	0.9086	1.0	5.228971748119399	0.9086	1.0	1	1	1	1	1	1
Gordonia~phage~Bantam	Heunggongvirae	Uroviricota	Caudoviricetes	Caudovirales	Siphoviridae	Bantamvirus	preVC_367	Clustered	VC_367_0	2	0.2	0.89158143	6.6332495807108	0.1783	1.0	1	1	1	1	1	2
Gordonia~phage~Barb	Heunggongvirae	Uroviricota	Caudoviricetes	Caudovirales	Siphoviridae	Wizardvirus	preVC_373	Clustered	VC_373_0	19	0.9086	1.0	5.228971748119399	0.9086	1.0	1	1	1	1	1	1
Gordonia~phage~BaxterFox	Heunggongvirae	Uroviricota	Caudoviricetes	Caudovirales	Siphoviridae	Baxtervirus	preVC_377	Clustered	VC_377_1	5	0.3548	0.9999999	7.470069013630441	0.3548	0.9	1	1	1	1	1	2
Gordonia~phage~Beaver	Heunggongvirae	Uroviricota	Caudoviricetes	Caudovirales	Siphoviridae	Montyvirus	preVC_374	Clustered	VC_374_3	12	0.5463	1.0	4.385625988972644	0.5463	1.0	1	1	1	1	1	2
Gordonia~phage~BetterKatz	Heunggongvirae	Uroviricota	Caudoviricetes	Caudovirales	Siphoviridae	Betterkatzvirus	preVC_380	Clustered	VC_380_0	3	0.1668	0.99679524	7.115698774288236	0.1662	1.0	1	1	1	1	1	2
Gordonia~phage~Bibwit	Heunggongvirae	Uroviricota	Caudoviricetes	Caudovirales	Siphoviridae	Vividuovirus	preVC_365	Clustered	VC_365_0	27	0.7588	1.0	5.500800996081922	0.7588	1.0	1	1	1	1	1	1
Gordonia~phage~BirksAndSocks	Heunggongvirae	Uroviricota	Caudoviricetes	Caudovirales	Siphoviridae	Montyvirus	preVC_374	Clustered	VC_374_3	12	0.5463	1.0	4.385625988972644	0.5463	1.0	1	1	1	1	1	2
Gordonia~phage~Bizzy	Heunggongvirae	Uroviricota	Caudoviricetes	Caudovirales	Siphoviridae	Vividuovirus	preVC_365	Clustered	VC_365_0	27	0.7588	1.0	5.500800996081922	0.7588	1.0	1	1	1	1	1	1
Gordonia~phage~Blino	Heunggongvirae	Uroviricota	Caudoviricetes	Caudovirales	Siphoviridae	Fairfaxidumvirus	preVC_310	Clustered	VC_310_0	16	0.8381	1.0	6.941136416267572	0.8381	1.0	1	1	1	1	1	1
Gordonia~phage~Blueberry	Heunggongvirae	Uroviricota	Caudoviricetes	Caudovirales	Siphoviridae	Fairfaxidumvirus	preVC_310	Clustered	VC_310_0	16	0.8381	1.0	6.941136416267572	0.8381	1.0	1	1	1	1	1	1
Gordonia~phage~Bowser	Heunggongvirae	Uroviricota	Caudoviricetes	Caudovirales	Siphoviridae	Bowservirus	preVC_381	Clustered	VC_381_0	3	0.2175	0.99687395	7.2466269428070715	0.2168	1.0	1	1	1	1	1	3
Gordonia~phage~Brandonk123	Heunggongvirae	Uroviricota	Caudoviricetes	Caudovirales	Siphoviridae	Vividuovirus	preVC_365	Clustered	VC_365_0	27	0.7588	1.0	5.500800996081922	0.7588	1.0	1	1	1	1	1	1
Gordonia~phage~BritBrat	Heunggongvirae	Uroviricota	Caudoviricetes	Caudovirales	Siphoviridae	Britbratvirus		Outlier
Gordonia~phage~BrutonGaster	Heunggongvirae	Uroviricota	Caudoviricetes	Caudovirales	Siphoviridae	Oneupvirus	preVC_369	Clustered	VC_369_1	2	0.111	0.89251039	6.4031242374328485	0.099	1.0	1	1	1	1	1	1
Gordonia~phage~Buggaboo	Heunggongvirae	Uroviricota	Caudoviricetes	Caudovirales	Siphoviridae	Unassigned	preVC_314	Clustered	VC_314_0	20	0.9425	1.0	6.524361574403605	0.9425	1.0	1	1	1	1	1	0
Gordonia~phage~CaptainKirk2	Heunggongvirae	Uroviricota	Caudoviricetes	Caudovirales	Siphoviridae	Fairfaxidumvirus	preVC_310	Clustered	VC_310_0	16	0.8381	1.0	6.941136416267572	0.8381	1.0	1	1	1	1	1	1
Gordonia~phage~CarolAnn	Heunggongvirae	Uroviricota	Caudoviricetes	Caudovirales	Siphoviridae	Fairfaxidumvirus	preVC_310	Clustered	VC_310_0	16	0.8381	1.0	6.941136416267572	0.8381	1.0	1	1	1	1	1	1
Gordonia~phage~Catfish	Heunggongvirae	Uroviricota	Caudoviricetes	Caudovirales	Siphoviridae	Vendettavirus	preVC_158	Clustered	VC_158_0	8	0.9362	1.0	5.512418324614904	0.9362	1.0	1	1	1	1	1	2
Gordonia~phage~Chelms	Heunggongvirae	Uroviricota	Caudoviricetes	Caudovirales	Siphoviridae	Montyvirus	preVC_374	Clustered	VC_374_3	12	0.5463	1.0	4.385625988972644	0.5463	1.0	1	1	1	1	1	2
Gordonia~phage~Chikenjars	Heunggongvirae	Uroviricota	Caudoviricetes	Caudovirales	Siphoviridae	Kenoshavirus	preVC_173	Clustered	VC_173_0	12	0.6459	1.0	6.250857799844019	0.6459	0.8939	1	1	1	1	1	4
Gordonia~phage~Clown	Heunggongvirae	Uroviricota	Caudoviricetes	Caudovirales	Siphoviridae	Wizardvirus		Outlier
Gordonia~phage~ClubL	Heunggongvirae	Uroviricota	Caudoviricetes	Caudovirales	Siphoviridae	Smoothievirus	preVC_369	Clustered	VC_369_0	4	0.3889	0.99980336	4.400642205015619	0.3888	1.0	1	1	1	1	1	1
Gordonia~phage~Cozz	Heunggongvirae	Uroviricota	Caudoviricetes	Caudovirales	Siphoviridae	Emalynvirus	preVC_378	Clustered	VC_378_0	4	0.6904	0.99999981	4.45360070595041	0.6904	1.0	1	1	1	1	1	1
Gordonia~phage~Crocheter	Heunggongvirae	Uroviricota	Caudoviricetes	Caudovirales	Siphoviridae	Kenoshavirus	preVC_173	Clustered	VC_173_0	12	0.6459	1.0	6.250857799844019	0.6459	0.8939	1	1	1	1	1	4
Gordonia~phage~Cucurbita	Heunggongvirae	Uroviricota	Caudoviricetes	Caudovirales	Siphoviridae	Smoothievirus	preVC_369	Clustered	VC_369_0	4	0.3889	0.99980336	4.400642205015619	0.3888	1.0	1	1	1	1	1	1
Gordonia~phage~Danyall	Heunggongvirae	Uroviricota	Caudoviricetes	Caudovirales	Siphoviridae	Wizardvirus	preVC_373	Clustered	VC_373_0	19	0.9086	1.0	5.228971748119399	0.9086	1.0	1	1	1	1	1	1
Gordonia~phage~Dardanus	Heunggongvirae	Uroviricota	Caudoviricetes	Caudovirales	Siphoviridae	Vendettavirus	preVC_158	Clustered	VC_158_0	8	0.9362	1.0	5.512418324614904	0.9362	1.0	1	1	1	1	1	2
Gordonia~phage~Daredevil	Heunggongvirae	Uroviricota	Caudoviricetes	Caudovirales	Siphoviridae	Daredevilvirus	preVC_367	Clustered	VC_367_0	2	0.2	0.89158143	6.6332495807108	0.1783	1.0	1	1	1	1	1	2
Gordonia~phage~Demosthenes	Heunggongvirae	Uroviricota	Caudoviricetes	Caudovirales	Siphoviridae	Demosthenesvirus	preVC_374	Clustered	VC_374_0	3	0.1207	0.99635454	2.3874258867227933	0.1203	1.0	1	1	1	1	1	1
Gordonia~phage~Dexdert	Heunggongvirae	Uroviricota	Caudoviricetes	Caudovirales	Siphoviridae	Unassigned	preVC_364	Clustered	VC_364_0	3	0.0816	0.99669095	3.903437622124359	0.0814	1.0	1	1	1	1	1	0
Gordonia~phage~Duffington	Heunggongvirae	Uroviricota	Caudoviricetes	Caudovirales	Siphoviridae	Kenoshavirus	preVC_173	Clustered	VC_173_0	12	0.6459	1.0	6.250857799844019	0.6459	0.8939	1	1	1	1	1	4
Gordonia~phage~DumpsterDude	Heunggongvirae	Uroviricota	Caudoviricetes	Caudovirales	Siphoviridae	Ruthyvirus	preVC_380	Clustered	VC_380_0	3	0.1668	0.99679524	7.115698774288236	0.1662	1.0	1	1	1	1	1	2
Gordonia~phage~EMoore	Heunggongvirae	Uroviricota	Caudoviricetes	Caudovirales	Siphoviridae	Unassigned		Overlap (VC_365/VC_366)
Gordonia~phage~Emalyn	Heunggongvirae	Uroviricota	Caudoviricetes	Caudovirales	Siphoviridae	Emalynvirus	preVC_378	Clustered	VC_378_0	4	0.6904	0.99999981	4.45360070595041	0.6904	1.0	1	1	1	1	1	1
Gordonia~phage~Emianna	Heunggongvirae	Uroviricota	Caudoviricetes	Caudovirales	Siphoviridae	Unassigned	preVC_314	Clustered	VC_314_0	20	0.9425	1.0	6.524361574403605	0.9425	1.0	1	1	1	1	1	0
Gordonia~phage~Evamon	Heunggongvirae	Uroviricota	Caudoviricetes	Caudovirales	Siphoviridae	Wizardvirus	preVC_373	Clustered	VC_373_0	19	0.9086	1.0	5.228971748119399	0.9086	1.0	1	1	1	1	1	1
Gordonia~phage~Eyre	Heunggongvirae	Uroviricota	Caudoviricetes	Caudovirales	Siphoviridae	Eyrevirus		Outlier
Gordonia~phage~Fairfaxidum	Heunggongvirae	Uroviricota	Caudoviricetes	Caudovirales	Siphoviridae	Fairfaxidumvirus	preVC_310	Clustered	VC_310_0	16	0.8381	1.0	6.941136416267572	0.8381	1.0	1	1	1	1	1	1
Gordonia~phage~Fireball	Heunggongvirae	Uroviricota	Caudoviricetes	Caudovirales	Siphoviridae	Wizardvirus	preVC_373	Clustered	VC_373_0	19	0.9086	1.0	5.228971748119399	0.9086	1.0	1	1	1	1	1	1
Gordonia~phage~Flakey	Heunggongvirae	Uroviricota	Caudoviricetes	Caudovirales	Siphoviridae	Montyvirus	preVC_374	Clustered	VC_374_3	12	0.5463	1.0	4.385625988972644	0.5463	1.0	1	1	1	1	1	2
Gordonia~phage~Flapper	Heunggongvirae	Uroviricota	Caudoviricetes	Caudovirales	Siphoviridae	Unassigned	preVC_314	Clustered	VC_314_0	20	0.9425	1.0	6.524361574403605	0.9425	1.0	1	1	1	1	1	0
Gordonia~phage~Fosterous	Heunggongvirae	Uroviricota	Caudoviricetes	Caudovirales	Siphoviridae	Vividuovirus	preVC_365	Clustered	VC_365_0	27	0.7588	1.0	5.500800996081922	0.7588	1.0	1	1	1	1	1	1
Gordonia~phage~Foxboro	Heunggongvirae	Uroviricota	Caudoviricetes	Caudovirales	Siphoviridae	Unassigned	preVC_314	Clustered	VC_314_0	20	0.9425	1.0	6.524361574403605	0.9425	1.0	1	1	1	1	1	0
Gordonia~phage~Frokostdame	Heunggongvirae	Uroviricota	Caudoviricetes	Caudovirales	Siphoviridae	Fairfaxidumvirus	preVC_310	Clustered	VC_310_0	16	0.8381	1.0	6.941136416267572	0.8381	1.0	1	1	1	1	1	1
Gordonia~phage~Fryberger	Heunggongvirae	Uroviricota	Caudoviricetes	Caudovirales	Siphoviridae	Ronaldovirus	preVC_388	Clustered	VC_388_0	2	0.9686	0.66666667	2.449489742783178	0.6457	1.0	1	1	1	1	1	1
Gordonia~phage~GAL1	Heunggongvirae	Uroviricota	Caudoviricetes	Caudovirales	Siphoviridae	Galunavirus		Outlier
Gordonia~phage~GMA1	Heunggongvirae	Uroviricota	Caudoviricetes	Caudovirales	Siphoviridae	Unassigned		Overlap (VC_166/VC_384)
Gordonia~phage~GMA3	Heunggongvirae	Uroviricota	Caudoviricetes	Caudovirales	Siphoviridae	Gamtrevirus	preVC_375	Clustered	VC_375_0	5	0.3475	0.99999982	5.948806366238282	0.3475	1.0	1	1	1	1	1	3
Gordonia~phage~GMA4	Heunggongvirae	Uroviricota	Caudoviricetes	Caudovirales	Siphoviridae	Unassigned		Outlier
Gordonia~phage~GMA5	Heunggongvirae	Uroviricota	Caudoviricetes	Caudovirales	Siphoviridae	Unassigned	preVC_176	Clustered	VC_176_0	5	1.0	0.0	3.941642338248304	0.0	1.0	1	1	1	1	1	1
Gordonia~phage~GMA6	Heunggongvirae	Uroviricota	Caudoviricetes	Caudovirales	Myoviridae	Bendigovirus		Outlier
Gordonia~phage~GMA7	Heunggongvirae	Uroviricota	Caudoviricetes	Caudovirales	Siphoviridae	Getseptimavirus	preVC_374	Clustered	VC_374_2	2	0.0536	0.90405211	1.4142135623730951	0.0485	1.0	1	1	1	1	1	1
Gordonia~phage~GRU1	Heunggongvirae	Uroviricota	Caudoviricetes	Caudovirales	Siphoviridae	Unassigned	preVC_314	Clustered	VC_314_0	20	0.9425	1.0	6.524361574403605	0.9425	1.0	1	1	1	1	1	0
Gordonia~phage~GRU3	Heunggongvirae	Uroviricota	Caudoviricetes	Caudovirales	Siphoviridae	Unassigned	preVC_176	Clustered	VC_176_0	5	1.0	0.0	3.941642338248304	0.0	1.0	1	1	1	1	1	1
Gordonia~phage~GTE2	Heunggongvirae	Uroviricota	Caudoviricetes	Caudovirales	Siphoviridae	Emalynvirus	preVC_378	Clustered	VC_378_0	4	0.6904	0.99999981	4.45360070595041	0.6904	1.0	1	1	1	1	1	1
Gordonia~phage~GTE5	Heunggongvirae	Uroviricota	Caudoviricetes	Caudovirales	Siphoviridae	Unassigned	preVC_314	Clustered	VC_314_0	20	0.9425	1.0	6.524361574403605	0.9425	1.0	1	1	1	1	1	0
Gordonia~phage~GTE6	Heunggongvirae	Uroviricota	Caudoviricetes	Caudovirales	Siphoviridae	Unassigned	preVC_364	Clustered	VC_364_0	3	0.0816	0.99669095	3.903437622124359	0.0814	1.0	1	1	1	1	1	0
Gordonia~phage~GTE7	Heunggongvirae	Uroviricota	Caudoviricetes	Caudovirales	Siphoviridae	Getseptimavirus	preVC_374	Clustered	VC_374_2	2	0.0536	0.90405211	1.4142135623730951	0.0485	1.0	1	1	1	1	1	1
Gordonia~phage~GTE8	Heunggongvirae	Uroviricota	Caudoviricetes	Caudovirales	Siphoviridae	Unassigned	preVC_314	Clustered	VC_314_0	20	0.9425	1.0	6.524361574403605	0.9425	1.0	1	1	1	1	1	0
Gordonia~phage~Gaea	Heunggongvirae	Uroviricota	Caudoviricetes	Caudovirales	Siphoviridae	Vividuovirus	preVC_365	Clustered	VC_365_0	27	0.7588	1.0	5.500800996081922	0.7588	1.0	1	1	1	1	1	1
Gordonia~phage~Galadriel	Heunggongvirae	Uroviricota	Caudoviricetes	Caudovirales	Siphoviridae	Vividuovirus	preVC_365	Clustered	VC_365_0	27	0.7588	1.0	5.500800996081922	0.7588	1.0	1	1	1	1	1	1
Gordonia~phage~Geodirt	Heunggongvirae	Uroviricota	Caudoviricetes	Caudovirales	Siphoviridae	Vividuovirus	preVC_365	Clustered	VC_365_0	27	0.7588	1.0	5.500800996081922	0.7588	1.0	1	1	1	1	1	1
Gordonia~phage~Getalong	Heunggongvirae	Uroviricota	Caudoviricetes	Caudovirales	Siphoviridae	Getalongvirus	preVC_376	Clustered	VC_376_0	6	0.485	1.0	7.768764883584423	0.485	1.0	1	1	1	1	1	3
Gordonia~phage~Ghobes	Heunggongvirae	Uroviricota	Caudoviricetes	Caudovirales	Siphoviridae	Ghobesvirus	preVC_167	Clustered	VC_167_0	2	0.0631	0.91153366	4.242640687119285	0.0576	1.0	1	1	1	1	1	1
Gordonia~phage~Gibbin	Heunggongvirae	Uroviricota	Caudoviricetes	Caudovirales	Siphoviridae	Lambovirus	preVC_392	Clustered	VC_392_0	5	0.4821	0.99999983	3.2429293807814807	0.4821	1.0	1	1	1	1	1	1
Gordonia~phage~Gmala1	Heunggongvirae	Uroviricota	Caudoviricetes	Caudovirales	Siphoviridae	Gordtnkvirus	preVC_375	Clustered	VC_375_0	5	0.3475	0.99999982	5.948806366238282	0.3475	1.0	1	1	1	1	1	3
Gordonia~phage~GodonK	Heunggongvirae	Uroviricota	Caudoviricetes	Caudovirales	Siphoviridae	Godonkavirus		Outlier
Gordonia~phage~GordDuk1	Heunggongvirae	Uroviricota	Caudoviricetes	Caudovirales	Siphoviridae	Gordtnkvirus	preVC_375	Clustered	VC_375_0	5	0.3475	0.99999982	5.948806366238282	0.3475	1.0	1	1	1	1	1	3
Gordonia~phage~GordTnk2	Heunggongvirae	Uroviricota	Caudoviricetes	Caudovirales	Siphoviridae	Gordtnkvirus	preVC_375	Clustered	VC_375_0	5	0.3475	0.99999982	5.948806366238282	0.3475	1.0	1	1	1	1	1	3
Gordonia~phage~Gsput1	Heunggongvirae	Uroviricota	Caudoviricetes	Caudovirales	Siphoviridae	Gesputvirus	preVC_158	Clustered	VC_158_0	8	0.9362	1.0	5.512418324614904	0.9362	1.0	1	1	1	1	1	2
Gordonia~phage~Guacamole	Heunggongvirae	Uroviricota	Caudoviricetes	Caudovirales	Siphoviridae	Fairfaxidumvirus	preVC_310	Clustered	VC_310_0	16	0.8381	1.0	6.941136416267572	0.8381	1.0	1	1	1	1	1	1
Gordonia~phage~Gustav	Heunggongvirae	Uroviricota	Caudoviricetes	Caudovirales	Siphoviridae	Gustavvirus	preVC_312	Clustered	VC_312_0	3	0.4634	0.99676278	5.467906156205767	0.4619	1.0	1	1	1	1	1	2
Gordonia~phage~Hedwig	Heunggongvirae	Uroviricota	Caudoviricetes	Caudovirales	Siphoviridae	Hedwigvirus	preVC_381	Clustered	VC_381_0	3	0.2175	0.99687395	7.2466269428070715	0.2168	1.0	1	1	1	1	1	3
Gordonia~phage~Horus	Heunggongvirae	Uroviricota	Caudoviricetes	Caudovirales	Siphoviridae	Horusvirus	preVC_376	Clustered	VC_376_0	6	0.485	1.0	7.768764883584423	0.485	1.0	1	1	1	1	1	3
Gordonia~phage~Hotorobo	Heunggongvirae	Uroviricota	Caudoviricetes	Caudovirales	Siphoviridae	Montyvirus	preVC_374	Clustered	VC_374_3	12	0.5463	1.0	4.385625988972644	0.5463	1.0	1	1	1	1	1	2
Gordonia~phage~IDyn	Heunggongvirae	Uroviricota	Caudoviricetes	Caudovirales	Siphoviridae	Unassigned	preVC_314	Clustered	VC_314_0	20	0.9425	1.0	6.524361574403605	0.9425	1.0	1	1	1	1	1	0
Gordonia~phage~JKSyngboy	Heunggongvirae	Uroviricota	Caudoviricetes	Caudovirales	Siphoviridae	Vividuovirus	preVC_365	Clustered	VC_365_0	27	0.7588	1.0	5.500800996081922	0.7588	1.0	1	1	1	1	1	1
Gordonia~phage~JSwag	Heunggongvirae	Uroviricota	Caudoviricetes	Caudovirales	Siphoviridae	Soupsvirus	preVC_389	Clustered	VC_389_0	7	0.2334	1.0	3.603505966706493	0.2334	1.0	1	1	1	1	1	1
Gordonia~phage~Jabberwocky	Heunggongvirae	Uroviricota	Caudoviricetes	Caudovirales	Siphoviridae	Vividuovirus	preVC_365	Clustered	VC_365_0	27	0.7588	1.0	5.500800996081922	0.7588	1.0	1	1	1	1	1	1
Gordonia~phage~Jace	Heunggongvirae	Uroviricota	Caudoviricetes	Caudovirales	Siphoviridae	Jacevirus		Overlap (VC_166/VC_384)
Gordonia~phage~Jambalaya	Heunggongvirae	Uroviricota	Caudoviricetes	Caudovirales	Siphoviridae	Wizardvirus	preVC_373	Clustered	VC_373_0	19	0.9086	1.0	5.228971748119399	0.9086	1.0	1	1	1	1	1	1
Gordonia~phage~Jellybones	Heunggongvirae	Uroviricota	Caudoviricetes	Caudovirales	Siphoviridae	Montyvirus	preVC_374	Clustered	VC_374_3	12	0.5463	1.0	4.385625988972644	0.5463	1.0	1	1	1	1	1	2
Gordonia~phage~John316	Heunggongvirae	Uroviricota	Caudoviricetes	Caudovirales	Siphoviridae	Montyvirus	preVC_374	Clustered	VC_374_3	12	0.5463	1.0	4.385625988972644	0.5463	1.0	1	1	1	1	1	2
Gordonia~phage~JuJu	Heunggongvirae	Uroviricota	Caudoviricetes	Caudovirales	Siphoviridae	Fairfaxidumvirus	preVC_310	Clustered	VC_310_0	16	0.8381	1.0	6.941136416267572	0.8381	1.0	1	1	1	1	1	1
Gordonia~phage~Jumbo	Heunggongvirae	Uroviricota	Caudoviricetes	Caudovirales	Siphoviridae	Gorjumvirus	preVC_375	Clustered	VC_375_0	5	0.3475	0.99999982	5.948806366238282	0.3475	1.0	1	1	1	1	1	3
Gordonia~phage~Kabluna	Heunggongvirae	Uroviricota	Caudoviricetes	Caudovirales	Siphoviridae	Unassigned	preVC_314	Clustered	VC_314_0	20	0.9425	1.0	6.524361574403605	0.9425	1.0	1	1	1	1	1	0
Gordonia~phage~KatherineG	Heunggongvirae	Uroviricota	Caudoviricetes	Caudovirales	Siphoviridae	Soupsvirus	preVC_389	Clustered	VC_389_0	7	0.2334	1.0	3.603505966706493	0.2334	1.0	1	1	1	1	1	1
Gordonia~phage~Katyusha	Heunggongvirae	Uroviricota	Caudoviricetes	Caudovirales	Siphoviridae	Demosthenesvirus	preVC_374	Clustered	VC_374_0	3	0.1207	0.99635454	2.3874258867227933	0.1203	1.0	1	1	1	1	1	1
Gordonia~phage~Keitabear	Heunggongvirae	Uroviricota	Caudoviricetes	Caudovirales	Siphoviridae	Vividuovirus	preVC_365	Clustered	VC_365_0	27	0.7588	1.0	5.500800996081922	0.7588	1.0	1	1	1	1	1	1
Gordonia~phage~Kenna	Heunggongvirae	Uroviricota	Caudoviricetes	Caudovirales	Siphoviridae	Getalongvirus	preVC_376	Clustered	VC_376_0	6	0.485	1.0	7.768764883584423	0.485	1.0	1	1	1	1	1	3
Gordonia~phage~Kenosha	Heunggongvirae	Uroviricota	Caudoviricetes	Caudovirales	Siphoviridae	Kenoshavirus	preVC_173	Clustered	VC_173_0	12	0.6459	1.0	6.250857799844019	0.6459	0.8939	1	1	1	1	1	4
Gordonia~phage~KidneyBean	Heunggongvirae	Uroviricota	Caudoviricetes	Caudovirales	Siphoviridae	Unassigned	preVC_314	Clustered	VC_314_0	20	0.9425	1.0	6.524361574403605	0.9425	1.0	1	1	1	1	1	0
Gordonia~phage~KimmyK	Heunggongvirae	Uroviricota	Caudoviricetes	Caudovirales	Siphoviridae	Wizardvirus	preVC_373	Clustered	VC_373_0	19	0.9086	1.0	5.228971748119399	0.9086	1.0	1	1	1	1	1	1
Gordonia~phage~Kita	Heunggongvirae	Uroviricota	Caudoviricetes	Caudovirales	Siphoviridae	Nymphadoravirus	preVC_377	Clustered	VC_377_1	5	0.3548	0.9999999	7.470069013630441	0.3548	0.9	1	1	1	1	1	2
Gordonia~phage~Kroos	Heunggongvirae	Uroviricota	Caudoviricetes	Caudovirales	Siphoviridae	Vividuovirus	preVC_365	Clustered	VC_365_0	27	0.7588	1.0	5.500800996081922	0.7588	1.0	1	1	1	1	1	1
Gordonia~phage~Kudefre	Heunggongvirae	Uroviricota	Caudoviricetes	Caudovirales	Siphoviridae	Unassigned	preVC_368	Clustered	VC_368_0	4	0.4003	0.99996565	4.722997716547488	0.4003	1.0	1	1	1	1	1	0
Gordonia~phage~Kvothe	Heunggongvirae	Uroviricota	Caudoviricetes	Caudovirales	Siphoviridae	Demosthenesvirus	preVC_374	Clustered	VC_374_0	3	0.1207	0.99635454	2.3874258867227933	0.1203	1.0	1	1	1	1	1	1
Gordonia~phage~Lambo	Heunggongvirae	Uroviricota	Caudoviricetes	Caudovirales	Siphoviridae	Lambovirus	preVC_392	Clustered	VC_392_0	5	0.4821	0.99999983	3.2429293807814807	0.4821	1.0	1	1	1	1	1	1
Gordonia~phage~Lennon	Heunggongvirae	Uroviricota	Caudoviricetes	Caudovirales	Siphoviridae	Vividuovirus	preVC_365	Clustered	VC_365_0	27	0.7588	1.0	5.500800996081922	0.7588	1.0	1	1	1	1	1	1
Gordonia~phage~Leonard	Heunggongvirae	Uroviricota	Caudoviricetes	Caudovirales	Siphoviridae	Unassigned		Overlap (VC_365/VC_366)
Gordonia~phage~Lilbeanie	Heunggongvirae	Uroviricota	Caudoviricetes	Caudovirales	Siphoviridae	Unassigned		Outlier
Gordonia~phage~Love	Heunggongvirae	Uroviricota	Caudoviricetes	Caudovirales	Siphoviridae	Vividuovirus	preVC_365	Clustered	VC_365_0	27	0.7588	1.0	5.500800996081922	0.7588	1.0	1	1	1	1	1	1
Gordonia~phage~Lucky10	Heunggongvirae	Uroviricota	Caudoviricetes	Caudovirales	Siphoviridae	Luckytenvirus		Outlier
Gordonia~phage~Mahdia	Heunggongvirae	Uroviricota	Caudoviricetes	Caudovirales	Siphoviridae	Gustavvirus	preVC_312	Clustered	VC_312_0	3	0.4634	0.99676278	5.467906156205767	0.4619	1.0	1	1	1	1	1	2
Gordonia~phage~Marietta	Heunggongvirae	Uroviricota	Caudoviricetes	Caudovirales	Siphoviridae	Unassigned	preVC_314	Clustered	VC_314_0	20	0.9425	1.0	6.524361574403605	0.9425	1.0	1	1	1	1	1	0
Gordonia~phage~McGonagall	Heunggongvirae	Uroviricota	Caudoviricetes	Caudovirales	Siphoviridae	Unassigned	preVC_176	Clustered	VC_176_0	5	1.0	0.0	3.941642338248304	0.0	1.0	1	1	1	1	1	1
Gordonia~phage~MelBins	Heunggongvirae	Uroviricota	Caudoviricetes	Caudovirales	Siphoviridae	Unassigned		Overlap (VC_365/VC_366)
Gordonia~phage~Monty	Heunggongvirae	Uroviricota	Caudoviricetes	Caudovirales	Siphoviridae	Montyvirus	preVC_374	Clustered	VC_374_3	12	0.5463	1.0	4.385625988972644	0.5463	1.0	1	1	1	1	1	2
Gordonia~phage~Mutzi	Heunggongvirae	Uroviricota	Caudoviricetes	Caudovirales	Siphoviridae	Wizardvirus	preVC_373	Clustered	VC_373_0	19	0.9086	1.0	5.228971748119399	0.9086	1.0	1	1	1	1	1	1
Gordonia~phage~NadineRae	Heunggongvirae	Uroviricota	Caudoviricetes	Caudovirales	Siphoviridae	Unassigned	preVC_314	Clustered	VC_314_0	20	0.9425	1.0	6.524361574403605	0.9425	1.0	1	1	1	1	1	0
Gordonia~phage~NatB6	Heunggongvirae	Uroviricota	Caudoviricetes	Caudovirales	Siphoviridae	Unassigned	preVC_314	Clustered	VC_314_0	20	0.9425	1.0	6.524361574403605	0.9425	1.0	1	1	1	1	1	0
Gordonia~phage~Neville	Heunggongvirae	Uroviricota	Caudoviricetes	Caudovirales	Siphoviridae	Unassigned		Overlap (VC_369/VC_371)
Gordonia~phage~Nordenberg	Heunggongvirae	Uroviricota	Caudoviricetes	Caudovirales	Siphoviridae	Vividuovirus	preVC_365	Clustered	VC_365_0	27	0.7588	1.0	5.500800996081922	0.7588	1.0	1	1	1	1	1	1
Gordonia~phage~NosilaM	Heunggongvirae	Uroviricota	Caudoviricetes	Caudovirales	Siphoviridae	Unassigned	preVC_314	Clustered	VC_314_0	20	0.9425	1.0	6.524361574403605	0.9425	1.0	1	1	1	1	1	0
Gordonia~phage~Nubi	Heunggongvirae	Uroviricota	Caudoviricetes	Caudovirales	Siphoviridae	Wizardvirus	preVC_373	Clustered	VC_373_0	19	0.9086	1.0	5.228971748119399	0.9086	1.0	1	1	1	1	1	1
Gordonia~phage~Nyceirae	Heunggongvirae	Uroviricota	Caudoviricetes	Caudovirales	Siphoviridae	Nyceiraevirus		Outlier
Gordonia~phage~Nymphadora	Heunggongvirae	Uroviricota	Caudoviricetes	Caudovirales	Siphoviridae	Nymphadoravirus	preVC_377	Clustered	VC_377_1	5	0.3548	0.9999999	7.470069013630441	0.3548	0.9	1	1	1	1	1	2
Gordonia~phage~Obliviate	Heunggongvirae	Uroviricota	Caudoviricetes	Caudovirales	Siphoviridae	Fairfaxidumvirus	preVC_310	Clustered	VC_310_0	16	0.8381	1.0	6.941136416267572	0.8381	1.0	1	1	1	1	1	1
Gordonia~phage~Octobien14	Heunggongvirae	Uroviricota	Caudoviricetes	Caudovirales	Siphoviridae	Unassigned	preVC_368	Clustered	VC_368_0	4	0.4003	0.99996565	4.722997716547488	0.4003	1.0	1	1	1	1	1	0
Gordonia~phage~OhMyWard	Heunggongvirae	Uroviricota	Caudoviricetes	Caudovirales	Siphoviridae	Kenoshavirus	preVC_173	Clustered	VC_173_0	12	0.6459	1.0	6.250857799844019	0.6459	0.8939	1	1	1	1	1	4
Gordonia~phage~OneUp	Heunggongvirae	Uroviricota	Caudoviricetes	Caudovirales	Siphoviridae	Oneupvirus	preVC_369	Clustered	VC_369_1	2	0.111	0.89251039	6.4031242374328485	0.099	1.0	1	1	1	1	1	1
Gordonia~phage~Orchid	Heunggongvirae	Uroviricota	Caudoviricetes	Caudovirales	Siphoviridae	Orchidvirus		Outlier
Gordonia~phage~Paries	Heunggongvirae	Uroviricota	Caudoviricetes	Caudovirales	Siphoviridae	Vividuovirus	preVC_365	Clustered	VC_365_0	27	0.7588	1.0	5.500800996081922	0.7588	1.0	1	1	1	1	1	1
Gordonia~phage~Patio	Heunggongvirae	Uroviricota	Caudoviricetes	Caudovirales	Siphoviridae	Unassigned	preVC_314	Clustered	VC_314_0	20	0.9425	1.0	6.524361574403605	0.9425	1.0	1	1	1	1	1	0
Gordonia~phage~Petra	Heunggongvirae	Uroviricota	Caudoviricetes	Caudovirales	Siphoviridae	Fairfaxidumvirus	preVC_310	Clustered	VC_310_0	16	0.8381	1.0	6.941136416267572	0.8381	1.0	1	1	1	1	1	1
Gordonia~phage~Phinally	Heunggongvirae	Uroviricota	Caudoviricetes	Caudovirales	Siphoviridae	Unassigned		Overlap (VC_365/VC_366)
Gordonia~phage~Phistory	Heunggongvirae	Uroviricota	Caudoviricetes	Caudovirales	Siphoviridae	Phistoryvirus	preVC_376	Clustered	VC_376_0	6	0.485	1.0	7.768764883584423	0.485	1.0	1	1	1	1	1	3
Gordonia~phage~Phlop	Heunggongvirae	Uroviricota	Caudoviricetes	Caudovirales	Siphoviridae	Wizardvirus	preVC_373	Clustered	VC_373_0	19	0.9086	1.0	5.228971748119399	0.9086	1.0	1	1	1	1	1	1
Gordonia~phage~Pleakley	Heunggongvirae	Uroviricota	Caudoviricetes	Caudovirales	Siphoviridae	Unassigned	preVC_314	Clustered	VC_314_0	20	0.9425	1.0	6.524361574403605	0.9425	1.0	1	1	1	1	1	0
Gordonia~phage~Portcullis	Heunggongvirae	Uroviricota	Caudoviricetes	Caudovirales	Siphoviridae	Wizardvirus	preVC_373	Clustered	VC_373_0	19	0.9086	1.0	5.228971748119399	0.9086	1.0	1	1	1	1	1	1
Gordonia~phage~Pupper	Heunggongvirae	Uroviricota	Caudoviricetes	Caudovirales	Myoviridae	Unassigned	preVC_366	Clustered	VC_366_1	2	0.0425	0.90927689	7.14142842854285	0.0387	1.0	1	1	1	1	1	0
Gordonia~phage~Rabbitrun	Heunggongvirae	Uroviricota	Caudoviricetes	Caudovirales	Siphoviridae	Unassigned		Overlap (VC_369/VC_371)
Gordonia~phage~Ranch	Heunggongvirae	Uroviricota	Caudoviricetes	Caudovirales	Siphoviridae	Lambovirus	preVC_392	Clustered	VC_392_0	5	0.4821	0.99999983	3.2429293807814807	0.4821	1.0	1	1	1	1	1	1
Gordonia~phage~Remus	Heunggongvirae	Uroviricota	Caudoviricetes	Caudovirales	Siphoviridae	Soupsvirus	preVC_389	Clustered	VC_389_0	7	0.2334	1.0	3.603505966706493	0.2334	1.0	1	1	1	1	1	1
Gordonia~phage~Ribeye	Heunggongvirae	Uroviricota	Caudoviricetes	Caudovirales	Siphoviridae	Vividuovirus	preVC_365	Clustered	VC_365_0	27	0.7588	1.0	5.500800996081922	0.7588	1.0	1	1	1	1	1	1
Gordonia~phage~Rickmore	Heunggongvirae	Uroviricota	Caudoviricetes	Caudovirales	Siphoviridae	Kenoshavirus	preVC_173	Clustered	VC_173_0	12	0.6459	1.0	6.250857799844019	0.6459	0.8939	1	1	1	1	1	4
Gordonia~phage~Rofo	Heunggongvirae	Uroviricota	Caudoviricetes	Caudovirales	Siphoviridae	Vividuovirus	preVC_365	Clustered	VC_365_0	27	0.7588	1.0	5.500800996081922	0.7588	1.0	1	1	1	1	1	1
Gordonia~phage~RogerDodger	Heunggongvirae	Uroviricota	Caudoviricetes	Caudovirales	Siphoviridae	Wizardvirus	preVC_373	Clustered	VC_373_0	19	0.9086	1.0	5.228971748119399	0.9086	1.0	1	1	1	1	1	1
Gordonia~phage~Ronaldo	Heunggongvirae	Uroviricota	Caudoviricetes	Caudovirales	Siphoviridae	Ronaldovirus	preVC_388	Clustered	VC_388_0	2	0.9686	0.66666667	2.449489742783178	0.6457	1.0	1	1	1	1	1	1
Gordonia~phage~Rosalind	Heunggongvirae	Uroviricota	Caudoviricetes	Caudovirales	Siphoviridae	Soupsvirus	preVC_389	Clustered	VC_389_0	7	0.2334	1.0	3.603505966706493	0.2334	1.0	1	1	1	1	1	1
Gordonia~phage~Ruthy	Heunggongvirae	Uroviricota	Caudoviricetes	Caudovirales	Siphoviridae	Ruthyvirus	preVC_380	Clustered	VC_380_0	3	0.1668	0.99679524	7.115698774288236	0.1662	1.0	1	1	1	1	1	2
Gordonia~phage~Sadboi	Heunggongvirae	Uroviricota	Caudoviricetes	Caudovirales	Siphoviridae	Lambovirus	preVC_392	Clustered	VC_392_0	5	0.4821	0.99999983	3.2429293807814807	0.4821	1.0	1	1	1	1	1	1
Gordonia~phage~Schmidt	Heunggongvirae	Uroviricota	Caudoviricetes	Caudovirales	Siphoviridae	Vendettavirus	preVC_158	Clustered	VC_158_0	8	0.9362	1.0	5.512418324614904	0.9362	1.0	1	1	1	1	1	2
Gordonia~phage~Schnabeltier	Heunggongvirae	Uroviricota	Caudoviricetes	Caudovirales	Siphoviridae	Schnabeltiervirus	preVC_381	Clustered	VC_381_0	3	0.2175	0.99687395	7.2466269428070715	0.2168	1.0	1	1	1	1	1	3
Gordonia~phage~Secretariat	Heunggongvirae	Uroviricota	Caudoviricetes	Caudovirales	Siphoviridae	Secretariatvirus	preVC_173	Clustered	VC_173_0	12	0.6459	1.0	6.250857799844019	0.6459	0.8939	1	1	1	1	1	4
Gordonia~phage~Skog	Heunggongvirae	Uroviricota	Caudoviricetes	Caudovirales	Myoviridae	Unassigned	preVC_366	Clustered	VC_366_1	2	0.0425	0.90927689	7.14142842854285	0.0387	1.0	1	1	1	1	1	0
Gordonia~phage~Skysand	Heunggongvirae	Uroviricota	Caudoviricetes	Caudovirales	Siphoviridae	Unassigned	preVC_314	Clustered	VC_314_0	20	0.9425	1.0	6.524361574403605	0.9425	1.0	1	1	1	1	1	0
Gordonia~phage~SmokingBunny	Heunggongvirae	Uroviricota	Caudoviricetes	Caudovirales	Siphoviridae	Wizardvirus	preVC_373	Clustered	VC_373_0	19	0.9086	1.0	5.228971748119399	0.9086	1.0	1	1	1	1	1	1
Gordonia~phage~Smoothie	Heunggongvirae	Uroviricota	Caudoviricetes	Caudovirales	Siphoviridae	Smoothievirus	preVC_369	Clustered	VC_369_0	4	0.3889	0.99980336	4.400642205015619	0.3888	1.0	1	1	1	1	1	1
Gordonia~phage~SoilAssassin	Heunggongvirae	Uroviricota	Caudoviricetes	Caudovirales	Siphoviridae	Attisvirus	preVC_377	Clustered	VC_377_0	2	0.1689	0.91199054	0.0	0.154	1.0	1	1	1	1	1	1
Gordonia~phage~Sombrero	Heunggongvirae	Uroviricota	Caudoviricetes	Caudovirales	Siphoviridae	Montyvirus	preVC_374	Clustered	VC_374_3	12	0.5463	1.0	4.385625988972644	0.5463	1.0	1	1	1	1	1	2
Gordonia~phage~Soups	Heunggongvirae	Uroviricota	Caudoviricetes	Caudovirales	Siphoviridae	Soupsvirus	preVC_389	Clustered	VC_389_0	7	0.2334	1.0	3.603505966706493	0.2334	1.0	1	1	1	1	1	1
Gordonia~phage~Sour	Heunggongvirae	Uroviricota	Caudoviricetes	Caudovirales	Siphoviridae	Sourvirus	preVC_400	Clustered/Singleton	VC_400_3	1	0.0	0.0	0	0.0	1.0	1	1	1	1	1	1
Gordonia~phage~Splinter	Heunggongvirae	Uroviricota	Caudoviricetes	Caudovirales	Siphoviridae	Vendettavirus	preVC_158	Clustered	VC_158_0	8	0.9362	1.0	5.512418324614904	0.9362	1.0	1	1	1	1	1	2
Gordonia~phage~SteveFrench	Heunggongvirae	Uroviricota	Caudoviricetes	Caudovirales	Siphoviridae	Montyvirus	preVC_374	Clustered	VC_374_3	12	0.5463	1.0	4.385625988972644	0.5463	1.0	1	1	1	1	1	2
Gordonia~phage~Stormageddon	Heunggongvirae	Uroviricota	Caudoviricetes	Caudovirales	Myoviridae	Unassigned	preVC_366	Clustered/Singleton	VC_366_2	1	0.0	0.0	0	0.0	1.0	1	1	1	1	1	0
Gordonia~phage~Strosahl	Heunggongvirae	Uroviricota	Caudoviricetes	Caudovirales	Siphoviridae	Soupsvirus	preVC_389	Clustered	VC_389_0	7	0.2334	1.0	3.603505966706493	0.2334	1.0	1	1	1	1	1	1
Gordonia~phage~Stultus	Heunggongvirae	Uroviricota	Caudoviricetes	Caudovirales	Siphoviridae	Vividuovirus	preVC_365	Clustered	VC_365_0	27	0.7588	1.0	5.500800996081922	0.7588	1.0	1	1	1	1	1	1
Gordonia~phage~Sukkupi	Heunggongvirae	Uroviricota	Caudoviricetes	Caudovirales	Siphoviridae	Unassigned	preVC_314	Clustered	VC_314_0	20	0.9425	1.0	6.524361574403605	0.9425	1.0	1	1	1	1	1	0
Gordonia~phage~Suzy	Heunggongvirae	Uroviricota	Caudoviricetes	Caudovirales	Siphoviridae	Terapinvirus	preVC_395	Clustered	VC_395_0	2	0.1657	0.90286685	2.8284271247461903	0.1496	1.0	1	1	1	1	1	1
Gordonia~phage~Syleon	Heunggongvirae	Uroviricota	Caudoviricetes	Caudovirales	Siphoviridae	Unassigned	preVC_368	Clustered	VC_368_0	4	0.4003	0.99996565	4.722997716547488	0.4003	1.0	1	1	1	1	1	0
Gordonia~phage~TZGordon	Heunggongvirae	Uroviricota	Caudoviricetes	Caudovirales	Siphoviridae	Vendettavirus	preVC_158	Clustered	VC_158_0	8	0.9362	1.0	5.512418324614904	0.9362	1.0	1	1	1	1	1	2
Gordonia~phage~Tangent	Heunggongvirae	Uroviricota	Caudoviricetes	Caudovirales	Siphoviridae	Vividuovirus	preVC_365	Clustered	VC_365_0	27	0.7588	1.0	5.500800996081922	0.7588	1.0	1	1	1	1	1	1
Gordonia~phage~Tangerine	Heunggongvirae	Uroviricota	Caudoviricetes	Caudovirales	Siphoviridae	Vividuovirus	preVC_365	Clustered	VC_365_0	27	0.7588	1.0	5.500800996081922	0.7588	1.0	1	1	1	1	1	1
Gordonia~phage~Tanis	Heunggongvirae	Uroviricota	Caudoviricetes	Caudovirales	Siphoviridae	Tanisvirus	preVC_173	Clustered	VC_173_0	12	0.6459	1.0	6.250857799844019	0.6459	0.8939	1	1	1	1	1	4
Gordonia~phage~Terapin	Heunggongvirae	Uroviricota	Caudoviricetes	Caudovirales	Siphoviridae	Terapinvirus	preVC_395	Clustered	VC_395_0	2	0.1657	0.90286685	2.8284271247461903	0.1496	1.0	1	1	1	1	1	1
Gordonia~phage~Tiamoceli	Heunggongvirae	Uroviricota	Caudoviricetes	Caudovirales	Siphoviridae	Unassigned	preVC_364	Clustered	VC_364_0	3	0.0816	0.99669095	3.903437622124359	0.0814	1.0	1	1	1	1	1	0
Gordonia~phage~TillyBobJoe	Heunggongvirae	Uroviricota	Caudoviricetes	Caudovirales	Siphoviridae	Wizardvirus	preVC_373	Clustered	VC_373_0	19	0.9086	1.0	5.228971748119399	0.9086	1.0	1	1	1	1	1	1
Gordonia~phage~TinaLin	Heunggongvirae	Uroviricota	Caudoviricetes	Caudovirales	Siphoviridae	Vendettavirus	preVC_158	Clustered	VC_158_0	8	0.9362	1.0	5.512418324614904	0.9362	1.0	1	1	1	1	1	2
Gordonia~phage~Toast	Heunggongvirae	Uroviricota	Caudoviricetes	Caudovirales	Siphoviridae	Fairfaxidumvirus	preVC_310	Clustered	VC_310_0	16	0.8381	1.0	6.941136416267572	0.8381	1.0	1	1	1	1	1	1
Gordonia~phage~Trax	Heunggongvirae	Uroviricota	Caudoviricetes	Caudovirales	Siphoviridae	Unassigned		Overlap (VC_369/VC_371)
Gordonia~phage~Trine	Heunggongvirae	Uroviricota	Caudoviricetes	Caudovirales	Siphoviridae	Trinevirus	preVC_312	Clustered	VC_312_0	3	0.4634	0.99676278	5.467906156205767	0.4619	1.0	1	1	1	1	1	2
Gordonia~phage~Troje	Heunggongvirae	Uroviricota	Caudoviricetes	Caudovirales	Siphoviridae	Emalynvirus	preVC_378	Clustered	VC_378_0	4	0.6904	0.99999981	4.45360070595041	0.6904	1.0	1	1	1	1	1	1
Gordonia~phage~Turuncu	Heunggongvirae	Uroviricota	Caudoviricetes	Caudovirales	Siphoviridae	Unassigned	preVC_314	Clustered	VC_314_0	20	0.9425	1.0	6.524361574403605	0.9425	1.0	1	1	1	1	1	0
Gordonia~phage~Twister6	Heunggongvirae	Uroviricota	Caudoviricetes	Caudovirales	Siphoviridae	Wizardvirus	preVC_373	Clustered	VC_373_0	19	0.9086	1.0	5.228971748119399	0.9086	1.0	1	1	1	1	1	1
Gordonia~phage~UmaThurman	Heunggongvirae	Uroviricota	Caudoviricetes	Caudovirales	Siphoviridae	Fairfaxidumvirus	preVC_310	Clustered	VC_310_0	16	0.8381	1.0	6.941136416267572	0.8381	1.0	1	1	1	1	1	1
Gordonia~phage~Untouchable	Heunggongvirae	Uroviricota	Caudoviricetes	Caudovirales	Siphoviridae	Kenoshavirus	preVC_173	Clustered	VC_173_0	12	0.6459	1.0	6.250857799844019	0.6459	0.8939	1	1	1	1	1	4
Gordonia~phage~Utz	Heunggongvirae	Uroviricota	Caudoviricetes	Caudovirales	Siphoviridae	Fairfaxidumvirus	preVC_310	Clustered	VC_310_0	16	0.8381	1.0	6.941136416267572	0.8381	1.0	1	1	1	1	1	1
Gordonia~phage~Valary	Heunggongvirae	Uroviricota	Caudoviricetes	Caudovirales	Siphoviridae	Wizardvirus	preVC_373	Clustered	VC_373_0	19	0.9086	1.0	5.228971748119399	0.9086	1.0	1	1	1	1	1	1
Gordonia~phage~VanDeWege	Heunggongvirae	Uroviricota	Caudoviricetes	Caudovirales	Siphoviridae	Wizardvirus	preVC_373	Clustered	VC_373_0	19	0.9086	1.0	5.228971748119399	0.9086	1.0	1	1	1	1	1	1
Gordonia~phage~Vendetta	Heunggongvirae	Uroviricota	Caudoviricetes	Caudovirales	Siphoviridae	Vendettavirus	preVC_158	Clustered	VC_158_0	8	0.9362	1.0	5.512418324614904	0.9362	1.0	1	1	1	1	1	2
Gordonia~phage~Verity	Heunggongvirae	Uroviricota	Caudoviricetes	Caudovirales	Siphoviridae	Unassigned	preVC_364	Clustered	VC_364_1	3	0.0733	0.99683102	4.4718814346493945	0.0731	1.0	1	1	1	1	1	0
Gordonia~phage~Vivi2	Heunggongvirae	Uroviricota	Caudoviricetes	Caudovirales	Siphoviridae	Vividuovirus	preVC_365	Clustered	VC_365_0	27	0.7588	1.0	5.500800996081922	0.7588	1.0	1	1	1	1	1	1
Gordonia~phage~Waits	Heunggongvirae	Uroviricota	Caudoviricetes	Caudovirales	Siphoviridae	Soupsvirus	preVC_389	Clustered	VC_389_0	7	0.2334	1.0	3.603505966706493	0.2334	1.0	1	1	1	1	1	1
Gordonia~phage~Walrus	Heunggongvirae	Uroviricota	Caudoviricetes	Caudovirales	Siphoviridae	Fairfaxidumvirus	preVC_310	Clustered	VC_310_0	16	0.8381	1.0	6.941136416267572	0.8381	1.0	1	1	1	1	1	1
Gordonia~phage~William	Heunggongvirae	Uroviricota	Caudoviricetes	Caudovirales	Siphoviridae	Fairfaxidumvirus	preVC_310	Clustered	VC_310_0	16	0.8381	1.0	6.941136416267572	0.8381	1.0	1	1	1	1	1	1
Gordonia~phage~Wizard	Heunggongvirae	Uroviricota	Caudoviricetes	Caudovirales	Siphoviridae	Wizardvirus	preVC_373	Clustered	VC_373_0	19	0.9086	1.0	5.228971748119399	0.9086	1.0	1	1	1	1	1	1
Gordonia~phage~Woes	Heunggongvirae	Uroviricota	Caudoviricetes	Caudovirales	Siphoviridae	Woesvirus	preVC_374	Clustered	VC_374_3	12	0.5463	1.0	4.385625988972644	0.5463	1.0	1	1	1	1	1	2
Gordonia~phage~Yeezy	Heunggongvirae	Uroviricota	Caudoviricetes	Caudovirales	Siphoviridae	Baxtervirus	preVC_377	Clustered	VC_377_1	5	0.3548	0.9999999	7.470069013630441	0.3548	0.9	1	1	1	1	1	2
Gordonia~phage~Yikes	Heunggongvirae	Uroviricota	Caudoviricetes	Caudovirales	Siphoviridae	Lambovirus	preVC_392	Clustered	VC_392_0	5	0.4821	0.99999983	3.2429293807814807	0.4821	1.0	1	1	1	1	1	1
Gordonia~phage~YorkOnyx	Heunggongvirae	Uroviricota	Caudoviricetes	Caudovirales	Siphoviridae	Vividuovirus	preVC_365	Clustered	VC_365_0	27	0.7588	1.0	5.500800996081922	0.7588	1.0	1	1	1	1	1	1
Gordonia~phage~Yvonnetastic	Heunggongvirae	Uroviricota	Caudoviricetes	Caudovirales	Siphoviridae	Yvonnevirus		Outlier
Gordonia~phage~Zipp	Heunggongvirae	Uroviricota	Caudoviricetes	Caudovirales	Siphoviridae	Unassigned	preVC_364	Clustered	VC_364_1	3	0.0733	0.99683102	4.4718814346493945	0.0731	1.0	1	1	1	1	1	0
Gordonia~phage~Zirinka	Heunggongvirae	Uroviricota	Caudoviricetes	Caudovirales	Siphoviridae	Nymphadoravirus	preVC_377	Clustered	VC_377_1	5	0.3548	0.9999999	7.470069013630441	0.3548	0.9	1	1	1	1	1	2
Gordonia~terrae~phage~McKinley	Heunggongvirae	Uroviricota	Caudoviricetes	Caudovirales	Siphoviridae	Vividuovirus	preVC_365	Clustered	VC_365_0	27	0.7588	1.0	5.500800996081922	0.7588	1.0	1	1	1	1	1	1
Haemophilus~phage~Aaphi23	Heunggongvirae	Uroviricota	Caudoviricetes	Caudovirales	Myoviridae	Unassigned	preVC_11	Clustered	VC_11_0	2	0.4236	0.89149429	4.358898943540674	0.3776	1.0	1	1	1	1	1	0
Haemophilus~phage~SuMu	Heunggongvirae	Uroviricota	Caudoviricetes	Caudovirales	Myoviridae	Unassigned		Outlier
Haemophilus~virus~HP1	Heunggongvirae	Uroviricota	Caudoviricetes	Caudovirales	Myoviridae	Hpunavirus	preVC_133	Clustered	VC_133_0	20	0.9693	1.0	5.568459727105571	0.9693	1.0	1	1	1	1	1	12
Haemophilus~virus~HP2	Heunggongvirae	Uroviricota	Caudoviricetes	Caudovirales	Myoviridae	Hpunavirus	preVC_133	Clustered	VC_133_0	20	0.9693	1.0	5.568459727105571	0.9693	1.0	1	1	1	1	1	12
Haloarcula~californiae~icosahedral~virus~1	Helvetiavirae	Dividoviricota	Laserviricetes	Halopanivirales	Sphaerolipoviridae	Alphasphaerolipovirus	preVC_410	Clustered	VC_410_0	4	1.0	0.0	3.8494408836899487	0.0	1.0	1	1	1	1	1	1
Haloarcula~hispanica~icosahedral~virus~2	Helvetiavirae	Dividoviricota	Laserviricetes	Halopanivirales	Sphaerolipoviridae	Alphasphaerolipovirus	preVC_410	Clustered	VC_410_0	4	1.0	0.0	3.8494408836899487	0.0	1.0	1	1	1	1	1	1
Haloarcula~hispanica~pleomorphic~virus~1	Trapavirae	Saleviricota	Huolimaviricetes	Haloruvirales	Pleolipoviridae	Alphapleolipovirus	preVC_411	Clustered	VC_411_0	5	1.0	0.0	2.289193232918411	0.0	1.0	1	1	1	1	1	1
Haloarcula~hispanica~pleomorphic~virus~2	Trapavirae	Saleviricota	Huolimaviricetes	Haloruvirales	Pleolipoviridae	Alphapleolipovirus	preVC_411	Clustered	VC_411_0	5	1.0	0.0	2.289193232918411	0.0	1.0	1	1	1	1	1	1
Haloarcula~hispanica~pleomorphic~virus~3	Trapavirae	Saleviricota	Huolimaviricetes	Haloruvirales	Pleolipoviridae	Betapleolipovirus	preVC_412	Clustered	VC_412_0	2	0.8108	0.33333333	1.4142135623730951	0.2703	1.0	1	1	1	1	1	1
Haloarcula~hispanica~pleomorphic~virus~4	Trapavirae	Saleviricota	Huolimaviricetes	Haloruvirales	Pleolipoviridae	Betapleolipovirus	preVC_412	Clustered	VC_412_0	2	0.8108	0.33333333	1.4142135623730951	0.2703	1.0	1	1	1	1	1	1
Haloarcula~hispanica~virus~PH1	Helvetiavirae	Dividoviricota	Laserviricetes	Halopanivirales	Sphaerolipoviridae	Alphasphaerolipovirus	preVC_410	Clustered	VC_410_0	4	1.0	0.0	3.8494408836899487	0.0	1.0	1	1	1	1	1	1
Haloarcula~hispanica~virus~SH1	Helvetiavirae	Dividoviricota	Laserviricetes	Halopanivirales	Sphaerolipoviridae	Alphasphaerolipovirus	preVC_410	Clustered	VC_410_0	4	1.0	0.0	3.8494408836899487	0.0	1.0	1	1	1	1	1	1
Halobacterium~phage~phiH	Heunggongvirae	Uroviricota	Caudoviricetes	Caudovirales	Myoviridae	Myohalovirus	preVC_150	Clustered	VC_150_0	3	0.9777	0.9	7.511656145376921	0.8799	1.0	1	1	1	1	1	1
Halobacterium~virus~ChaoS9	Heunggongvirae	Uroviricota	Caudoviricetes	Caudovirales	Myoviridae	Myohalovirus	preVC_150	Clustered	VC_150_0	3	0.9777	0.9	7.511656145376921	0.8799	1.0	1	1	1	1	1	1
Halocynthia~phage~JM-2012	Heunggongvirae	Uroviricota	Caudoviricetes	Caudovirales	Myoviridae	Unassigned	preVC_320	Clustered	VC_320_1	2	0.0208	0.82507875	9.0	0.0172	0.0	1	1	1	1	1	1
Haloferax~virus~HF1	Heunggongvirae	Uroviricota	Caudoviricetes	Caudovirales	Myoviridae	Haloferacalesvirus	preVC_413	Clustered	VC_413_0	4	0.7325	0.99963847	3.588901359969306	0.7323	1.0	1	1	1	1	1	1
Halogeometricum~pleomorphic~virus~1	Trapavirae	Saleviricota	Huolimaviricetes	Haloruvirales	Pleolipoviridae	Betapleolipovirus	preVC_416	Clustered	VC_416_0	5	1.0	0.0	2.592320118065029	0.0	1.0	1	1	1	1	1	1
Halomonas~phage~phiHAP-1	Heunggongvirae	Uroviricota	Caudoviricetes	Caudovirales	Myoviridae	Hapunavirus	preVC_32	Clustered	VC_32_0	5	0.4915	0.99999974	6.1614813671984106	0.4915	1.0	1	1	1	1	1	2
Halorubrum~Tailed~Virus~5	Heunggongvirae	Uroviricota	Caudoviricetes	Caudovirales	Myoviridae	Haloferacalesvirus	preVC_413	Clustered	VC_413_0	4	0.7325	0.99963847	3.588901359969306	0.7323	1.0	1	1	1	1	1	1
Halorubrum~Tailed~Virus~7	Heunggongvirae	Uroviricota	Caudoviricetes	Caudovirales	Myoviridae	Haloferacalesvirus		Overlap (VC_414/VC_415)
Halorubrum~Tailed~Virus~8	Heunggongvirae	Uroviricota	Caudoviricetes	Caudovirales	Myoviridae	Haloferacalesvirus	preVC_413	Clustered	VC_413_0	4	0.7325	0.99963847	3.588901359969306	0.7323	1.0	1	1	1	1	1	1
Halorubrum~phage~CGphi46	Heunggongvirae	Uroviricota	Caudoviricetes	Caudovirales	Siphoviridae	Unassigned	preVC_151	Clustered	VC_151_0	2	0.8712	0.5	4.242640687119285	0.4356	1.0	1	1	1	1	1	0
Halorubrum~phage~HF2	Heunggongvirae	Uroviricota	Caudoviricetes	Caudovirales	Myoviridae	Haloferacalesvirus	preVC_413	Clustered	VC_413_0	4	0.7325	0.99963847	3.588901359969306	0.7323	1.0	1	1	1	1	1	1
Halorubrum~pleomorphic~virus~1	Trapavirae	Saleviricota	Huolimaviricetes	Haloruvirales	Pleolipoviridae	Alphapleolipovirus	preVC_411	Clustered	VC_411_0	5	1.0	0.0	2.289193232918411	0.0	1.0	1	1	1	1	1	1
Halorubrum~pleomorphic~virus~10	Trapavirae	Saleviricota	Huolimaviricetes	Haloruvirales	Pleolipoviridae	Betapleolipovirus	preVC_416	Clustered	VC_416_0	5	1.0	0.0	2.592320118065029	0.0	1.0	1	1	1	1	1	1
Halorubrum~pleomorphic~virus~11	Trapavirae	Saleviricota	Huolimaviricetes	Haloruvirales	Pleolipoviridae	Betapleolipovirus	preVC_416	Clustered	VC_416_0	5	1.0	0.0	2.592320118065029	0.0	1.0	1	1	1	1	1	1
Halorubrum~pleomorphic~virus~12	Trapavirae	Saleviricota	Huolimaviricetes	Haloruvirales	Pleolipoviridae	Betapleolipovirus	preVC_416	Clustered	VC_416_0	5	1.0	0.0	2.592320118065029	0.0	1.0	1	1	1	1	1	1
Halorubrum~pleomorphic~virus~2	Trapavirae	Saleviricota	Huolimaviricetes	Haloruvirales	Pleolipoviridae	Alphapleolipovirus	preVC_411	Clustered	VC_411_0	5	1.0	0.0	2.289193232918411	0.0	1.0	1	1	1	1	1	1
Halorubrum~pleomorphic~virus~3	Trapavirae	Saleviricota	Huolimaviricetes	Haloruvirales	Pleolipoviridae	Betapleolipovirus		Outlier
Halorubrum~pleomorphic~virus~6	Trapavirae	Saleviricota	Huolimaviricetes	Haloruvirales	Pleolipoviridae	Alphapleolipovirus	preVC_411	Clustered	VC_411_0	5	1.0	0.0	2.289193232918411	0.0	1.0	1	1	1	1	1	1
Halorubrum~pleomorphic~virus~9	Trapavirae	Saleviricota	Huolimaviricetes	Haloruvirales	Pleolipoviridae	Betapleolipovirus	preVC_416	Clustered	VC_416_0	5	1.0	0.0	2.592320118065029	0.0	1.0	1	1	1	1	1	1
Halovirus~HCTV-1	Unassigned	Unassigned	Unassigned	Unassigned	Unassigned	Unassigned	preVC_415	Clustered	VC_415_0	3	0.8884	0.99300699	6.548207368361326	0.8822	1.0	0	0	0	0	0	0
Halovirus~HCTV-2	Unassigned	Unassigned	Unassigned	Unassigned	Unassigned	Unassigned	preVC_417	Clustered	VC_417_0	2	0.4845	0.6	4.0	0.2907	1.0	0	0	0	0	0	0
Halovirus~HCTV-5	Unassigned	Unassigned	Unassigned	Unassigned	Unassigned	Unassigned	preVC_415	Clustered	VC_415_0	3	0.8884	0.99300699	6.548207368361326	0.8822	1.0	0	0	0	0	0	0
Halovirus~HGTV-1	Heunggongvirae	Uroviricota	Caudoviricetes	Caudovirales	Myoviridae	Unassigned		Outlier
Halovirus~HHTV-1	Unassigned	Unassigned	Unassigned	Unassigned	Unassigned	Unassigned		Singleton
Halovirus~HHTV-2	Unassigned	Unassigned	Unassigned	Unassigned	Unassigned	Unassigned	preVC_417	Clustered	VC_417_0	2	0.4845	0.6	4.0	0.2907	1.0	0	0	0	0	0	0
Halovirus~HRTV-4	Unassigned	Unassigned	Unassigned	Unassigned	Unassigned	Unassigned		Singleton
Halovirus~HSTV-1	Unassigned	Unassigned	Unassigned	Unassigned	Unassigned	Unassigned		Singleton
Halovirus~HSTV-2	Heunggongvirae	Uroviricota	Caudoviricetes	Caudovirales	Myoviridae	Haloferacalesvirus		Overlap (VC_414/VC_415)
Halovirus~HVTV-1	Unassigned	Unassigned	Unassigned	Unassigned	Unassigned	Unassigned	preVC_415	Clustered	VC_415_0	3	0.8884	0.99300699	6.548207368361326	0.8822	1.0	0	0	0	0	0	0
Halovirus~VNH-1	Unassigned	Unassigned	Unassigned	Unassigned	Unassigned	Unassigned		Singleton
Hamiltonella~phage~APSE-1	Heunggongvirae	Uroviricota	Caudoviricetes	Caudovirales	Podoviridae	Sendosyvirus	preVC_239	Clustered	VC_239_0	2	0.1211	0.9066856	2.6457513110645907	0.1098	1.0	1	1	1	1	1	1
Helicobacter~phage~1961P	Heunggongvirae	Uroviricota	Caudoviricetes	Caudovirales	Podoviridae	Schmidvirus	preVC_418	Clustered	VC_418_0	4	1.0	0.0	2.3739359276317544	0.0	1.0	1	1	1	1	1	1
Helicobacter~phage~KHP30	Heunggongvirae	Uroviricota	Caudoviricetes	Caudovirales	Podoviridae	Schmidvirus	preVC_418	Clustered	VC_418_0	4	1.0	0.0	2.3739359276317544	0.0	1.0	1	1	1	1	1	1
Helicobacter~phage~KHP40	Heunggongvirae	Uroviricota	Caudoviricetes	Caudovirales	Podoviridae	Schmidvirus	preVC_418	Clustered	VC_418_0	4	1.0	0.0	2.3739359276317544	0.0	1.0	1	1	1	1	1	1
Helicobacter~phage~phiHP33	Heunggongvirae	Uroviricota	Caudoviricetes	Caudovirales	Podoviridae	Schmidvirus	preVC_418	Clustered	VC_418_0	4	1.0	0.0	2.3739359276317544	0.0	1.0	1	1	1	1	1	1
His2~virus	Trapavirae	Saleviricota	Huolimaviricetes	Haloruvirales	Pleolipoviridae	Gammapleolipovirus		Singleton
His~1~virus	Unassigned	Unassigned	Unassigned	Unassigned	Halspiviridae	Salterprovirus		Singleton
Hydrogenobaculum~phage~1	Unassigned	Unassigned	Unassigned	Unassigned	Unassigned	Unassigned		Singleton
Hyperthermophilic~Archaeal~Virus~1	Unassigned	Unassigned	Unassigned	Unassigned	Unassigned	Unassigned		Singleton
Hyperthermophilic~Archaeal~Virus~2	Unassigned	Unassigned	Unassigned	Unassigned	Unassigned	Unassigned		Singleton
Idiomarinaceae~phage~1N2-2	Heunggongvirae	Uroviricota	Caudoviricetes	Caudovirales	Siphoviridae	Unassigned		Overlap (VC_129/VC_135)
Idiomarinaceae~phage~Phi1M2-2	Heunggongvirae	Uroviricota	Caudoviricetes	Caudovirales	Siphoviridae	Unassigned	preVC_128	Clustered/Singleton	VC_128_0	1	0.0	0.0	0	0.0	1.0	1	1	1	1	1	0
Iodobacter~phage~PhiPLPE	Heunggongvirae	Uroviricota	Caudoviricetes	Caudovirales	Myoviridae	Iodovirus	preVC_130	Clustered	VC_130_0	9	0.8658	1.0	7.502071698259095	0.8658	0.9167	1	1	1	1	1	4
Klebsiella~phage~13	Heunggongvirae	Uroviricota	Caudoviricetes	Caudovirales	Drexlerviridae	Webervirus	preVC_298	Clustered	VC_298_0	35	0.9682	1.0	4.656819786002564	0.9682	1.0	1	1	1	1	1	1
Klebsiella~phage~1513	Heunggongvirae	Uroviricota	Caudoviricetes	Caudovirales	Drexlerviridae	Webervirus	preVC_298	Clustered	VC_298_0	35	0.9682	1.0	4.656819786002564	0.9682	1.0	1	1	1	1	1	1
Klebsiella~phage~2044-307w	Heunggongvirae	Uroviricota	Caudoviricetes	Caudovirales	Autographiviridae	Przondovirus	preVC_300	Clustered	VC_300_0	23	0.7233	1.0	4.138353057124619	0.7233	1.0	1	1	1	1	1	1
Klebsiella~phage~3LV2017	Heunggongvirae	Uroviricota	Caudoviricetes	Caudovirales	Myoviridae	Reginaelenavirus		Overlap (VC_186/VC_187)
Klebsiella~phage~4LV2017	Heunggongvirae	Uroviricota	Caudoviricetes	Caudovirales	Myoviridae	Felsduovirus	preVC_186	Clustered	VC_186_0	34	0.6024	1.0	5.219491428641542	0.6024	1.0	1	1	1	1	1	6
Klebsiella~phage~AltoGao	Heunggongvirae	Uroviricota	Caudoviricetes	Caudovirales	Autographiviridae	Drulisvirus	preVC_331	Clustered	VC_331_0	21	0.7325	1.0	4.6812835342174886	0.7325	1.0	1	1	1	1	1	3
Klebsiella~phage~F19	Heunggongvirae	Uroviricota	Caudoviricetes	Caudovirales	Autographiviridae	Drulisvirus	preVC_331	Clustered	VC_331_0	21	0.7325	1.0	4.6812835342174886	0.7325	1.0	1	1	1	1	1	3
Klebsiella~phage~GH-K3	Heunggongvirae	Uroviricota	Caudoviricetes	Caudovirales	Drexlerviridae	Webervirus	preVC_298	Clustered	VC_298_0	35	0.9682	1.0	4.656819786002564	0.9682	1.0	1	1	1	1	1	1
Klebsiella~phage~GML-KpCol1	Heunggongvirae	Uroviricota	Caudoviricetes	Caudovirales	Drexlerviridae	Webervirus	preVC_298	Clustered	VC_298_0	35	0.9682	1.0	4.656819786002564	0.9682	1.0	1	1	1	1	1	1
Klebsiella~phage~Henu1	Heunggongvirae	Uroviricota	Caudoviricetes	Caudovirales	Autographiviridae	Przondovirus	preVC_300	Clustered	VC_300_0	23	0.7233	1.0	4.138353057124619	0.7233	1.0	1	1	1	1	1	1
Klebsiella~phage~JD001	Heunggongvirae	Uroviricota	Caudoviricetes	Caudovirales	Myoviridae	Jedunavirus	preVC_130	Clustered	VC_130_0	9	0.8658	1.0	7.502071698259095	0.8658	0.9167	1	1	1	1	1	4
Klebsiella~phage~JD18	Heunggongvirae	Uroviricota	Caudoviricetes	Caudovirales	Myoviridae	Jiaodavirus		Overlap (VC_67/VC_71)
Klebsiella~phage~JY917	Heunggongvirae	Uroviricota	Caudoviricetes	Caudovirales	Drexlerviridae	Webervirus	preVC_298	Clustered	VC_298_0	35	0.9682	1.0	4.656819786002564	0.9682	1.0	1	1	1	1	1	1
Klebsiella~phage~K11	Heunggongvirae	Uroviricota	Caudoviricetes	Caudovirales	Autographiviridae	Przondovirus	preVC_300	Clustered	VC_300_0	23	0.7233	1.0	4.138353057124619	0.7233	1.0	1	1	1	1	1	1
Klebsiella~phage~K5	Heunggongvirae	Uroviricota	Caudoviricetes	Caudovirales	Autographiviridae	Przondovirus	preVC_300	Clustered	VC_300_0	23	0.7233	1.0	4.138353057124619	0.7233	1.0	1	1	1	1	1	1
Klebsiella~phage~K5-2	Heunggongvirae	Uroviricota	Caudoviricetes	Caudovirales	Autographiviridae	Przondovirus	preVC_300	Clustered	VC_300_0	23	0.7233	1.0	4.138353057124619	0.7233	1.0	1	1	1	1	1	1
Klebsiella~phage~K5-4	Heunggongvirae	Uroviricota	Caudoviricetes	Caudovirales	Autographiviridae	Przondovirus	preVC_300	Clustered	VC_300_0	23	0.7233	1.0	4.138353057124619	0.7233	1.0	1	1	1	1	1	1
Klebsiella~phage~K64-1	Heunggongvirae	Uroviricota	Caudoviricetes	Caudovirales	Myoviridae	Alcyoneusvirus		Outlier
Klebsiella~phage~KL	Heunggongvirae	Uroviricota	Caudoviricetes	Caudovirales	Drexlerviridae	Webervirus	preVC_298	Clustered	VC_298_0	35	0.9682	1.0	4.656819786002564	0.9682	1.0	1	1	1	1	1	1
Klebsiella~phage~KLPN1	Heunggongvirae	Uroviricota	Caudoviricetes	Caudovirales	Drexlerviridae	Webervirus	preVC_298	Clustered	VC_298_0	35	0.9682	1.0	4.656819786002564	0.9682	1.0	1	1	1	1	1	1
Klebsiella~phage~KN1-1	Heunggongvirae	Uroviricota	Caudoviricetes	Caudovirales	Autographiviridae	Przondovirus		Outlier
Klebsiella~phage~KN3-1	Heunggongvirae	Uroviricota	Caudoviricetes	Caudovirales	Autographiviridae	Przondovirus		Outlier
Klebsiella~phage~KN4-1	Heunggongvirae	Uroviricota	Caudoviricetes	Caudovirales	Autographiviridae	Przondovirus		Outlier
Klebsiella~phage~KNP2	Heunggongvirae	Uroviricota	Caudoviricetes	Caudovirales	Myoviridae	Mydovirus	preVC_110	Clustered/Singleton	VC_110_2	1	0.0	0.0	0	0.0	1.0	1	1	1	1	1	1
Klebsiella~phage~KOX1	Heunggongvirae	Uroviricota	Caudoviricetes	Caudovirales	Drexlerviridae	Webervirus	preVC_298	Clustered	VC_298_0	35	0.9682	1.0	4.656819786002564	0.9682	1.0	1	1	1	1	1	1
Klebsiella~phage~KP-Rio/2015	Heunggongvirae	Uroviricota	Caudoviricetes	Caudovirales	Autographiviridae	Drulisvirus	preVC_331	Clustered	VC_331_0	21	0.7325	1.0	4.6812835342174886	0.7325	1.0	1	1	1	1	1	3
Klebsiella~phage~KP15	Heunggongvirae	Uroviricota	Caudoviricetes	Caudovirales	Myoviridae	Slopekvirus	preVC_101	Clustered	VC_101_0	7	0.1724	1.0	5.65251522191934	0.1724	1.0	1	1	1	1	1	1
Klebsiella~phage~KP179	Heunggongvirae	Uroviricota	Caudoviricetes	Caudovirales	Myoviridae	Jiaodavirus		Overlap (VC_67/VC_71)
Klebsiella~phage~KP1801	Heunggongvirae	Uroviricota	Caudoviricetes	Caudovirales	Drexlerviridae	Webervirus	preVC_298	Clustered	VC_298_0	35	0.9682	1.0	4.656819786002564	0.9682	1.0	1	1	1	1	1	1
Klebsiella~phage~KP27	Heunggongvirae	Uroviricota	Caudoviricetes	Caudovirales	Myoviridae	Slopekvirus	preVC_101	Clustered	VC_101_0	7	0.1724	1.0	5.65251522191934	0.1724	1.0	1	1	1	1	1	1
Klebsiella~phage~KP32	Heunggongvirae	Uroviricota	Caudoviricetes	Caudovirales	Autographiviridae	Przondovirus	preVC_300	Clustered	VC_300_0	23	0.7233	1.0	4.138353057124619	0.7233	1.0	1	1	1	1	1	1
Klebsiella~phage~KP34	Heunggongvirae	Uroviricota	Caudoviricetes	Caudovirales	Autographiviridae	Drulisvirus	preVC_331	Clustered	VC_331_0	21	0.7325	1.0	4.6812835342174886	0.7325	1.0	1	1	1	1	1	3
Klebsiella~phage~KP36	Heunggongvirae	Uroviricota	Caudoviricetes	Caudovirales	Drexlerviridae	Webervirus	preVC_298	Clustered	VC_298_0	35	0.9682	1.0	4.656819786002564	0.9682	1.0	1	1	1	1	1	1
Klebsiella~phage~KP8	Heunggongvirae	Uroviricota	Caudoviricetes	Caudovirales	Schitoviridae	Kaypoctavirus	preVC_19	Clustered	VC_19_0	27	0.7067	1.0	7.984210536707903	0.7067	0.7094	1	1	1	1	1	14
Klebsiella~phage~KPN~N137	Heunggongvirae	Uroviricota	Caudoviricetes	Caudovirales	Siphoviridae	Yonseivirus		Overlap (VC_45/VC_47)
Klebsiella~phage~KPN~N141	Heunggongvirae	Uroviricota	Caudoviricetes	Caudovirales	Drexlerviridae	Webervirus	preVC_298	Clustered	VC_298_0	35	0.9682	1.0	4.656819786002564	0.9682	1.0	1	1	1	1	1	1
Klebsiella~phage~KPN~N98	Heunggongvirae	Uroviricota	Caudoviricetes	Caudovirales	Siphoviridae	Yonseivirus		Overlap (VC_45/VC_47)
Klebsiella~phage~KPN~U2874	Heunggongvirae	Uroviricota	Caudoviricetes	Caudovirales	Siphoviridae	Yonseivirus		Overlap (VC_45/VC_47)
Klebsiella~phage~KPV15	Heunggongvirae	Uroviricota	Caudoviricetes	Caudovirales	Myoviridae	Jiaodavirus		Overlap (VC_67/VC_71)
Klebsiella~phage~KPV811	Heunggongvirae	Uroviricota	Caudoviricetes	Caudovirales	Autographiviridae	Drulisvirus	preVC_331	Clustered	VC_331_0	21	0.7325	1.0	4.6812835342174886	0.7325	1.0	1	1	1	1	1	3
Klebsiella~phage~Kp2	Heunggongvirae	Uroviricota	Caudoviricetes	Caudovirales	Autographiviridae	Drulisvirus	preVC_331	Clustered	VC_331_0	21	0.7325	1.0	4.6812835342174886	0.7325	1.0	1	1	1	1	1	3
Klebsiella~phage~KpCHEMY26	Heunggongvirae	Uroviricota	Caudoviricetes	Caudovirales	Schitoviridae	Pylasvirus	preVC_21	Clustered	VC_21_0	6	0.3141	1.0	5.448521221168311	0.3141	1.0	1	1	1	1	1	3
Klebsiella~phage~KpKT21phi1	Heunggongvirae	Uroviricota	Caudoviricetes	Caudovirales	Drexlerviridae	Webervirus	preVC_298	Clustered	VC_298_0	35	0.9682	1.0	4.656819786002564	0.9682	1.0	1	1	1	1	1	1
Klebsiella~phage~KpV41	Heunggongvirae	Uroviricota	Caudoviricetes	Caudovirales	Autographiviridae	Drulisvirus	preVC_331	Clustered	VC_331_0	21	0.7325	1.0	4.6812835342174886	0.7325	1.0	1	1	1	1	1	3
Klebsiella~phage~KpV475	Heunggongvirae	Uroviricota	Caudoviricetes	Caudovirales	Autographiviridae	Drulisvirus	preVC_331	Clustered	VC_331_0	21	0.7325	1.0	4.6812835342174886	0.7325	1.0	1	1	1	1	1	3
Klebsiella~phage~KpV71	Heunggongvirae	Uroviricota	Caudoviricetes	Caudovirales	Autographiviridae	Drulisvirus	preVC_331	Clustered	VC_331_0	21	0.7325	1.0	4.6812835342174886	0.7325	1.0	1	1	1	1	1	3
Klebsiella~phage~LASTA	Heunggongvirae	Uroviricota	Caudoviricetes	Caudovirales	Podoviridae	Lastavirus		Overlap (VC_263/VC_264)
Klebsiella~phage~Magnus	Heunggongvirae	Uroviricota	Caudoviricetes	Caudovirales	Ackermannviridae	Taipeivirus	preVC_61	Clustered	VC_61_0	8	0.0624	0.98944608	7.556300019193906	0.0618	0.9643	1	1	1	1	1	1
Klebsiella~phage~Marfa	Heunggongvirae	Uroviricota	Caudoviricetes	Caudovirales	Myoviridae	Marfavirus		Overlap (VC_67/VC_71)
Klebsiella~phage~Matisse	Heunggongvirae	Uroviricota	Caudoviricetes	Caudovirales	Myoviridae	Slopekvirus	preVC_101	Clustered	VC_101_0	7	0.1724	1.0	5.65251522191934	0.1724	1.0	1	1	1	1	1	1
Klebsiella~phage~May	Heunggongvirae	Uroviricota	Caudoviricetes	Caudovirales	Ackermannviridae	Taipeivirus	preVC_61	Clustered	VC_61_0	8	0.0624	0.98944608	7.556300019193906	0.0618	0.9643	1	1	1	1	1	1
Klebsiella~phage~Menlow	Heunggongvirae	Uroviricota	Caudoviricetes	Caudovirales	Ackermannviridae	Taipeivirus	preVC_61	Clustered	VC_61_0	8	0.0624	0.98944608	7.556300019193906	0.0618	0.9643	1	1	1	1	1	1
Klebsiella~phage~MezzoGao	Heunggongvirae	Uroviricota	Caudoviricetes	Caudovirales	Drexlerviridae	Webervirus	preVC_298	Clustered	VC_298_0	35	0.9682	1.0	4.656819786002564	0.9682	1.0	1	1	1	1	1	1
Klebsiella~phage~Mineola	Heunggongvirae	Uroviricota	Caudoviricetes	Caudovirales	Myoviridae	Jiaodavirus		Overlap (VC_67/VC_71)
Klebsiella~phage~Miro	Heunggongvirae	Uroviricota	Caudoviricetes	Caudovirales	Myoviridae	Slopekvirus	preVC_101	Clustered	VC_101_0	7	0.1724	1.0	5.65251522191934	0.1724	1.0	1	1	1	1	1	1
Klebsiella~phage~NJR15	Heunggongvirae	Uroviricota	Caudoviricetes	Caudovirales	Drexlerviridae	Webervirus	preVC_298	Clustered	VC_298_0	35	0.9682	1.0	4.656819786002564	0.9682	1.0	1	1	1	1	1	1
Klebsiella~phage~NJS1	Heunggongvirae	Uroviricota	Caudoviricetes	Caudovirales	Drexlerviridae	Webervirus	preVC_298	Clustered	VC_298_0	35	0.9682	1.0	4.656819786002564	0.9682	1.0	1	1	1	1	1	1
Klebsiella~phage~NJS2	Heunggongvirae	Uroviricota	Caudoviricetes	Caudovirales	Drexlerviridae	Webervirus	preVC_298	Clustered	VC_298_0	35	0.9682	1.0	4.656819786002564	0.9682	1.0	1	1	1	1	1	1
Klebsiella~phage~NTUH-K2044-K1-1	Heunggongvirae	Uroviricota	Caudoviricetes	Caudovirales	Autographiviridae	Drulisvirus	preVC_331	Clustered	VC_331_0	21	0.7325	1.0	4.6812835342174886	0.7325	1.0	1	1	1	1	1	3
Klebsiella~phage~PKO111	Heunggongvirae	Uroviricota	Caudoviricetes	Caudovirales	Myoviridae	Jiaodavirus		Overlap (VC_67/VC_71)
Klebsiella~phage~PKP126	Heunggongvirae	Uroviricota	Caudoviricetes	Caudovirales	Drexlerviridae	Webervirus	preVC_298	Clustered	VC_298_0	35	0.9682	1.0	4.656819786002564	0.9682	1.0	1	1	1	1	1	1
Klebsiella~phage~PMBT1	Heunggongvirae	Uroviricota	Caudoviricetes	Caudovirales	Myoviridae	Slopekvirus	preVC_101	Clustered	VC_101_0	7	0.1724	1.0	5.65251522191934	0.1724	1.0	1	1	1	1	1	1
Klebsiella~phage~Pharr	Heunggongvirae	Uroviricota	Caudoviricetes	Caudovirales	Autographiviridae	Przondovirus	preVC_300	Clustered	VC_300_0	23	0.7233	1.0	4.138353057124619	0.7233	1.0	1	1	1	1	1	1
Klebsiella~phage~PhiKpNIH-2	Heunggongvirae	Uroviricota	Caudoviricetes	Caudovirales	Drexlerviridae	Webervirus	preVC_298	Clustered	VC_298_0	35	0.9682	1.0	4.656819786002564	0.9682	1.0	1	1	1	1	1	1
Klebsiella~phage~Pylas	Heunggongvirae	Uroviricota	Caudoviricetes	Caudovirales	Schitoviridae	Pylasvirus	preVC_21	Clustered	VC_21_0	6	0.3141	1.0	5.448521221168311	0.3141	1.0	1	1	1	1	1	3
Klebsiella~phage~RAD2	Heunggongvirae	Uroviricota	Caudoviricetes	Caudovirales	Drexlerviridae	Webervirus	preVC_298	Clustered	VC_298_0	35	0.9682	1.0	4.656819786002564	0.9682	1.0	1	1	1	1	1	1
Klebsiella~phage~SH-Kp~152234	Heunggongvirae	Uroviricota	Caudoviricetes	Caudovirales	Autographiviridae	Przondovirus	preVC_300	Clustered	VC_300_0	23	0.7233	1.0	4.138353057124619	0.7233	1.0	1	1	1	1	1	1
Klebsiella~phage~SH-Kp~152410	Heunggongvirae	Uroviricota	Caudoviricetes	Caudovirales	Autographiviridae	Przondovirus	preVC_300	Clustered	VC_300_0	23	0.7233	1.0	4.138353057124619	0.7233	1.0	1	1	1	1	1	1
Klebsiella~phage~ST13-OXA48phi12.1	Heunggongvirae	Uroviricota	Caudoviricetes	Caudovirales	Myoviridae	Felsduovirus	preVC_186	Clustered	VC_186_0	34	0.6024	1.0	5.219491428641542	0.6024	1.0	1	1	1	1	1	6
Klebsiella~phage~ST147-VIM1phi7.1	Heunggongvirae	Uroviricota	Caudoviricetes	Caudovirales	Myoviridae	Vimunumvirus	preVC_186	Clustered	VC_186_0	34	0.6024	1.0	5.219491428641542	0.6024	1.0	1	1	1	1	1	6
Klebsiella~phage~ST15-OXA48phi14.1	Heunggongvirae	Uroviricota	Caudoviricetes	Caudovirales	Myoviridae	Felsduovirus	preVC_186	Clustered	VC_186_0	34	0.6024	1.0	5.219491428641542	0.6024	1.0	1	1	1	1	1	6
Klebsiella~phage~ST16-OXA48phi5.4	Heunggongvirae	Uroviricota	Caudoviricetes	Caudovirales	Myoviridae	Reipivirus		Overlap (VC_186/VC_187)
Klebsiella~phage~ST437-OXA245phi4.1	Heunggongvirae	Uroviricota	Caudoviricetes	Caudovirales	Myoviridae	Felsduovirus	preVC_186	Clustered	VC_186_0	34	0.6024	1.0	5.219491428641542	0.6024	1.0	1	1	1	1	1	6
Klebsiella~phage~ST437-OXA245phi4.2	Heunggongvirae	Uroviricota	Caudoviricetes	Caudovirales	Myoviridae	Felsduovirus		Outlier
Klebsiella~phage~ST512-KPC3phi13.2	Heunggongvirae	Uroviricota	Caudoviricetes	Caudovirales	Myoviridae	Felsduovirus	preVC_186	Clustered	VC_186_0	34	0.6024	1.0	5.219491428641542	0.6024	1.0	1	1	1	1	1	6
Klebsiella~phage~Seifer	Heunggongvirae	Uroviricota	Caudoviricetes	Caudovirales	Siphoviridae	Yonseivirus		Overlap (VC_45/VC_47)
Klebsiella~phage~Shelby	Heunggongvirae	Uroviricota	Caudoviricetes	Caudovirales	Drexlerviridae	Webervirus	preVC_298	Clustered	VC_298_0	35	0.9682	1.0	4.656819786002564	0.9682	1.0	1	1	1	1	1	1
Klebsiella~phage~Sin4	Heunggongvirae	Uroviricota	Caudoviricetes	Caudovirales	Drexlerviridae	Webervirus	preVC_298	Clustered	VC_298_0	35	0.9682	1.0	4.656819786002564	0.9682	1.0	1	1	1	1	1	1
Klebsiella~phage~Skenny	Heunggongvirae	Uroviricota	Caudoviricetes	Caudovirales	Drexlerviridae	Webervirus	preVC_298	Clustered	VC_298_0	35	0.9682	1.0	4.656819786002564	0.9682	1.0	1	1	1	1	1	1
Klebsiella~phage~Soft	Heunggongvirae	Uroviricota	Caudoviricetes	Caudovirales	Siphoviridae	Yonseivirus		Overlap (VC_45/VC_47)
Klebsiella~phage~SopranoGao	Heunggongvirae	Uroviricota	Caudoviricetes	Caudovirales	Podoviridae	Lastavirus		Overlap (VC_263/VC_264)
Klebsiella~phage~Sugarland	Heunggongvirae	Uroviricota	Caudoviricetes	Caudovirales	Demerecviridae	Sugarlandvirus	preVC_122	Clustered	VC_122_0	2	0.025	0.91307548	5.744562646538029	0.0228	1.0	1	1	1	1	1	1
Klebsiella~phage~Sushi	Heunggongvirae	Uroviricota	Caudoviricetes	Caudovirales	Drexlerviridae	Webervirus	preVC_298	Clustered	VC_298_0	35	0.9682	1.0	4.656819786002564	0.9682	1.0	1	1	1	1	1	1
Klebsiella~phage~Sweeny	Heunggongvirae	Uroviricota	Caudoviricetes	Caudovirales	Drexlerviridae	Webervirus	preVC_298	Clustered	VC_298_0	35	0.9682	1.0	4.656819786002564	0.9682	1.0	1	1	1	1	1	1
Klebsiella~phage~TAH8	Heunggongvirae	Uroviricota	Caudoviricetes	Caudovirales	Drexlerviridae	Webervirus	preVC_298	Clustered	VC_298_0	35	0.9682	1.0	4.656819786002564	0.9682	1.0	1	1	1	1	1	1
Klebsiella~phage~TSK1	Heunggongvirae	Uroviricota	Caudoviricetes	Caudovirales	Drexlerviridae	Webervirus	preVC_298	Clustered	VC_298_0	35	0.9682	1.0	4.656819786002564	0.9682	1.0	1	1	1	1	1	1
Klebsiella~phage~YMC16/01/N133_KPN_BP	Heunggongvirae	Uroviricota	Caudoviricetes	Caudovirales	Siphoviridae	Unassigned		Overlap (VC_41/VC_47)
Klebsiella~phage~YX3973	Heunggongvirae	Uroviricota	Caudoviricetes	Caudovirales	Siphoviridae	Unassigned	preVC_129	Clustered	VC_129_0	24	0.9248	1.0	7.368105092631954	0.9248	0.9674	1	1	1	1	1	1
Klebsiella~phage~ZCKP1	Heunggongvirae	Uroviricota	Caudoviricetes	Caudovirales	Myoviridae	Phapecoctavirus	preVC_114	Clustered	VC_114_1	12	0.4618	1.0	6.597924861792807	0.4618	1.0	1	1	1	1	1	1
Klebsiella~phage~kpssk3	Heunggongvirae	Uroviricota	Caudoviricetes	Caudovirales	Autographiviridae	Przondovirus	preVC_300	Clustered	VC_300_0	23	0.7233	1.0	4.138353057124619	0.7233	1.0	1	1	1	1	1	1
Klebsiella~phage~myPSH1235	Heunggongvirae	Uroviricota	Caudoviricetes	Caudovirales	Autographiviridae	Drulisvirus	preVC_331	Clustered	VC_331_0	21	0.7325	1.0	4.6812835342174886	0.7325	1.0	1	1	1	1	1	3
Klebsiella~phage~phiBO1E	Heunggongvirae	Uroviricota	Caudoviricetes	Caudovirales	Autographiviridae	Drulisvirus	preVC_331	Clustered	VC_331_0	21	0.7325	1.0	4.6812835342174886	0.7325	1.0	1	1	1	1	1	3
Klebsiella~phage~phiKO2	Heunggongvirae	Uroviricota	Caudoviricetes	Caudovirales	Siphoviridae	Unassigned	preVC_261	Clustered	VC_261_0	2	0.2147	0.8801276	6.782329983125268	0.189	1.0	1	1	1	1	1	0
Klebsiella~phage~phiKpS2	Heunggongvirae	Uroviricota	Caudoviricetes	Caudovirales	Autographiviridae	Drulisvirus	preVC_331	Clustered	VC_331_0	21	0.7325	1.0	4.6812835342174886	0.7325	1.0	1	1	1	1	1	3
Klebsiella~phage~vB_KleM_RaK2	Heunggongvirae	Uroviricota	Caudoviricetes	Caudovirales	Myoviridae	Alcyoneusvirus	preVC_135	Clustered/Singleton	VC_135_5	1	0.0	0.0	0	0.0	1.0	1	1	1	1	1	1
Klebsiella~phage~vB_Kp1	Heunggongvirae	Uroviricota	Caudoviricetes	Caudovirales	Autographiviridae	Przondovirus	preVC_300	Clustered	VC_300_0	23	0.7233	1.0	4.138353057124619	0.7233	1.0	1	1	1	1	1	1
Klebsiella~phage~vB_KpnM_BIS47	Heunggongvirae	Uroviricota	Caudoviricetes	Caudovirales	Myoviridae	Mydovirus	preVC_110	Clustered	VC_110_1	5	0.1375	0.99999837	7.665934659733881	0.1375	0.8	1	1	1	1	1	1
Klebsiella~phage~vB_KpnM_KB57	Heunggongvirae	Uroviricota	Caudoviricetes	Caudovirales	Myoviridae	Mydovirus	preVC_110	Clustered	VC_110_1	5	0.1375	0.99999837	7.665934659733881	0.1375	0.8	1	1	1	1	1	1
Klebsiella~phage~vB_KpnM_KpS110	Heunggongvirae	Uroviricota	Caudoviricetes	Caudovirales	Ackermannviridae	Taipeivirus	preVC_61	Clustered	VC_61_0	8	0.0624	0.98944608	7.556300019193906	0.0618	0.9643	1	1	1	1	1	1
Klebsiella~phage~vB_KpnM_KpV477	Heunggongvirae	Uroviricota	Caudoviricetes	Caudovirales	Myoviridae	Jiaodavirus		Overlap (VC_67/VC_71)
Klebsiella~phage~vB_KpnM_KpV52	Heunggongvirae	Uroviricota	Caudoviricetes	Caudovirales	Myoviridae	Jedunavirus	preVC_130	Clustered	VC_130_0	9	0.8658	1.0	7.502071698259095	0.8658	0.9167	1	1	1	1	1	4
Klebsiella~phage~vB_KpnM_KpV79	Heunggongvirae	Uroviricota	Caudoviricetes	Caudovirales	Myoviridae	Jedunavirus	preVC_130	Clustered	VC_130_0	9	0.8658	1.0	7.502071698259095	0.8658	0.9167	1	1	1	1	1	4
Klebsiella~phage~vB_KpnP_BIS33	Heunggongvirae	Uroviricota	Caudoviricetes	Caudovirales	Autographiviridae	Przondovirus	preVC_300	Clustered	VC_300_0	23	0.7233	1.0	4.138353057124619	0.7233	1.0	1	1	1	1	1	1
Klebsiella~phage~vB_KpnP_IL33	Heunggongvirae	Uroviricota	Caudoviricetes	Caudovirales	Autographiviridae	Przondovirus	preVC_300	Clustered	VC_300_0	23	0.7233	1.0	4.138353057124619	0.7233	1.0	1	1	1	1	1	1
Klebsiella~phage~vB_KpnP_IME205	Heunggongvirae	Uroviricota	Caudoviricetes	Caudovirales	Autographiviridae	Przondovirus	preVC_300	Clustered	VC_300_0	23	0.7233	1.0	4.138353057124619	0.7233	1.0	1	1	1	1	1	1
Klebsiella~phage~vB_KpnP_IME321	Heunggongvirae	Uroviricota	Caudoviricetes	Caudovirales	Autographiviridae	Przondovirus	preVC_300	Clustered	VC_300_0	23	0.7233	1.0	4.138353057124619	0.7233	1.0	1	1	1	1	1	1
Klebsiella~phage~vB_KpnP_KpV289	Heunggongvirae	Uroviricota	Caudoviricetes	Caudovirales	Autographiviridae	Przondovirus	preVC_300	Clustered	VC_300_0	23	0.7233	1.0	4.138353057124619	0.7233	1.0	1	1	1	1	1	1
Klebsiella~phage~vB_KpnP_KpV48	Heunggongvirae	Uroviricota	Caudoviricetes	Caudovirales	Autographiviridae	Drulisvirus	preVC_331	Clustered	VC_331_0	21	0.7325	1.0	4.6812835342174886	0.7325	1.0	1	1	1	1	1	3
Klebsiella~phage~vB_KpnP_KpV74	Heunggongvirae	Uroviricota	Caudoviricetes	Caudovirales	Autographiviridae	Drulisvirus	preVC_331	Clustered	VC_331_0	21	0.7325	1.0	4.6812835342174886	0.7325	1.0	1	1	1	1	1	3
Klebsiella~phage~vB_KpnP_KpV763	Heunggongvirae	Uroviricota	Caudoviricetes	Caudovirales	Autographiviridae	Przondovirus	preVC_300	Clustered	VC_300_0	23	0.7233	1.0	4.138353057124619	0.7233	1.0	1	1	1	1	1	1
Klebsiella~phage~vB_KpnP_KpV766	Heunggongvirae	Uroviricota	Caudoviricetes	Caudovirales	Autographiviridae	Przondovirus	preVC_300	Clustered	VC_300_0	23	0.7233	1.0	4.138353057124619	0.7233	1.0	1	1	1	1	1	1
Klebsiella~phage~vB_KpnP_KpV767	Heunggongvirae	Uroviricota	Caudoviricetes	Caudovirales	Autographiviridae	Przondovirus	preVC_300	Clustered	VC_300_0	23	0.7233	1.0	4.138353057124619	0.7233	1.0	1	1	1	1	1	1
Klebsiella~phage~vB_KpnP_P184	Heunggongvirae	Uroviricota	Caudoviricetes	Caudovirales	Schitoviridae	Unassigned		Outlier
Klebsiella~phage~vB_KpnP_PRA33	Heunggongvirae	Uroviricota	Caudoviricetes	Caudovirales	Autographiviridae	Przondovirus	preVC_300	Clustered	VC_300_0	23	0.7233	1.0	4.138353057124619	0.7233	1.0	1	1	1	1	1	1
Klebsiella~phage~vB_KpnP_SU503	Heunggongvirae	Uroviricota	Caudoviricetes	Caudovirales	Autographiviridae	Drulisvirus	preVC_331	Clustered	VC_331_0	21	0.7325	1.0	4.6812835342174886	0.7325	1.0	1	1	1	1	1	3
Klebsiella~phage~vB_KpnP_SU552A	Heunggongvirae	Uroviricota	Caudoviricetes	Caudovirales	Autographiviridae	Drulisvirus	preVC_331	Clustered	VC_331_0	21	0.7325	1.0	4.6812835342174886	0.7325	1.0	1	1	1	1	1	3
Klebsiella~phage~vB_KpnS_15-38_KLPPOU149	Heunggongvirae	Uroviricota	Caudoviricetes	Caudovirales	Drexlerviridae	Webervirus	preVC_298	Clustered	VC_298_0	35	0.9682	1.0	4.656819786002564	0.9682	1.0	1	1	1	1	1	1
Klebsiella~phage~vB_KpnS_Alina	Heunggongvirae	Uroviricota	Caudoviricetes	Caudovirales	Drexlerviridae	Webervirus	preVC_298	Clustered	VC_298_0	35	0.9682	1.0	4.656819786002564	0.9682	1.0	1	1	1	1	1	1
Klebsiella~phage~vB_KpnS_Call	Heunggongvirae	Uroviricota	Caudoviricetes	Caudovirales	Drexlerviridae	Webervirus	preVC_298	Clustered	VC_298_0	35	0.9682	1.0	4.656819786002564	0.9682	1.0	1	1	1	1	1	1
Klebsiella~phage~vB_KpnS_Domnhall	Heunggongvirae	Uroviricota	Caudoviricetes	Caudovirales	Drexlerviridae	Webervirus	preVC_298	Clustered	VC_298_0	35	0.9682	1.0	4.656819786002564	0.9682	1.0	1	1	1	1	1	1
Klebsiella~phage~vB_KpnS_FZ10	Heunggongvirae	Uroviricota	Caudoviricetes	Caudovirales	Drexlerviridae	Webervirus	preVC_298	Clustered	VC_298_0	35	0.9682	1.0	4.656819786002564	0.9682	1.0	1	1	1	1	1	1
Klebsiella~phage~vB_KpnS_IME279	Heunggongvirae	Uroviricota	Caudoviricetes	Caudovirales	Podoviridae	Sortsnevirus	preVC_240	Clustered	VC_240_0	6	0.6954	1.0	5.949316275866496	0.6954	1.0	1	1	1	1	2	4
Klebsiella~phage~vB_KpnS_IMGroot	Heunggongvirae	Uroviricota	Caudoviricetes	Caudovirales	Drexlerviridae	Webervirus	preVC_298	Clustered	VC_298_0	35	0.9682	1.0	4.656819786002564	0.9682	1.0	1	1	1	1	1	1
Klebsiella~phage~vB_KpnS_KpV522	Heunggongvirae	Uroviricota	Caudoviricetes	Caudovirales	Drexlerviridae	Webervirus	preVC_298	Clustered	VC_298_0	35	0.9682	1.0	4.656819786002564	0.9682	1.0	1	1	1	1	1	1
Klebsiella~phage~vB_KpnS_SegesCirculi	Heunggongvirae	Uroviricota	Caudoviricetes	Caudovirales	Drexlerviridae	Webervirus	preVC_298	Clustered	VC_298_0	35	0.9682	1.0	4.656819786002564	0.9682	1.0	1	1	1	1	1	1
Klebsiella~phage~vB_KpnS_ZX4	Heunggongvirae	Uroviricota	Caudoviricetes	Caudovirales	Siphoviridae	Unassigned	preVC_129	Clustered	VC_129_0	24	0.9248	1.0	7.368105092631954	0.9248	0.9674	1	1	1	1	1	1
Klebsiella~phage~vB_Kpn_F48	Heunggongvirae	Uroviricota	Caudoviricetes	Caudovirales	Myoviridae	Marfavirus		Overlap (VC_67/VC_71)
Klebsiella~phage~vB_Kpn_IME260	Heunggongvirae	Uroviricota	Caudoviricetes	Caudovirales	Demerecviridae	Sugarlandvirus	preVC_122	Clustered	VC_122_0	2	0.025	0.91307548	5.744562646538029	0.0228	1.0	1	1	1	1	1	1
Klebsiella~virus~0507KN21	Heunggongvirae	Uroviricota	Caudoviricetes	Caudovirales	Ackermannviridae	Taipeivirus	preVC_61	Clustered	VC_61_0	8	0.0624	0.98944608	7.556300019193906	0.0618	0.9643	1	1	1	1	1	1
Klebsiella~virus~KP32	Heunggongvirae	Uroviricota	Caudoviricetes	Caudovirales	Autographiviridae	Przondovirus	preVC_300	Clustered	VC_300_0	23	0.7233	1.0	4.138353057124619	0.7233	1.0	1	1	1	1	1	1
Klebsiella~virus~KpS8	Heunggongvirae	Uroviricota	Caudoviricetes	Caudovirales	Myoviridae	Mydovirus	preVC_110	Clustered	VC_110_1	5	0.1375	0.99999837	7.665934659733881	0.1375	0.8	1	1	1	1	1	1
Klebsiella~virus~KpV2811	Heunggongvirae	Uroviricota	Caudoviricetes	Caudovirales	Siphoviridae	Unassigned	preVC_129	Clustered	VC_129_0	24	0.9248	1.0	7.368105092631954	0.9248	0.9674	1	1	1	1	1	1
Klebsiella~virus~UPM~2146	Heunggongvirae	Uroviricota	Caudoviricetes	Caudovirales	Ackermannviridae	Taipeivirus	preVC_61	Clustered	VC_61_0	8	0.0624	0.98944608	7.556300019193906	0.0618	0.9643	1	1	1	1	1	1
Kluyvera~phage~Kvp1	Heunggongvirae	Uroviricota	Caudoviricetes	Caudovirales	Autographiviridae	Berlinvirus	preVC_275	Clustered	VC_275_0	64	0.8156	1.0	6.6906712504168375	0.8156	1.0	1	1	1	1	1	11
Lactobacillus~phage~3-521	Heunggongvirae	Uroviricota	Caudoviricetes	Caudovirales	Herelleviridae	Watanabevirus	preVC_202	Clustered/Singleton	VC_202_2	1	0.0	0.0	0	0.0	1.0	1	1	1	1	1	1
Lactobacillus~phage~521B	Heunggongvirae	Uroviricota	Caudoviricetes	Caudovirales	Herelleviridae	Tybeckvirus	preVC_209	Clustered	VC_209_0	2	0.1449	0.91106846	3.3166247903554	0.132	1.0	1	1	1	1	1	1
Lactobacillus~phage~A2	Heunggongvirae	Uroviricota	Caudoviricetes	Caudovirales	Siphoviridae	Ashduovirus	preVC_355	Clustered	VC_355_0	9	0.4982	1.0	7.290965176410525	0.4982	0.9167	1	1	1	1	1	7
Lactobacillus~phage~ATCC8014	Heunggongvirae	Uroviricota	Caudoviricetes	Caudovirales	Siphoviridae	Coetzeevirus	preVC_149	Clustered	VC_149_0	3	0.8607	0.99450549	4.415725511089065	0.856	1.0	1	1	1	1	1	1
Lactobacillus~phage~ATCC~8014-B2	Heunggongvirae	Uroviricota	Caudoviricetes	Caudovirales	Siphoviridae	Douglaswolinvirus	preVC_348	Clustered	VC_348_1	4	0.3446	1.0	6.238365402236312	0.3446	1.0	1	1	1	1	1	2
Lactobacillus~phage~BH1	Heunggongvirae	Uroviricota	Caudoviricetes	Caudovirales	Siphoviridae	Behunavirus	preVC_355	Clustered	VC_355_0	9	0.4982	1.0	7.290965176410525	0.4982	0.9167	1	1	1	1	1	7
Lactobacillus~phage~Bacchae	Heunggongvirae	Uroviricota	Caudoviricetes	Caudovirales	Herelleviridae	Harbinvirus	preVC_202	Clustered	VC_202_0	4	0.3153	0.99996482	5.588524058283824	0.3153	1.0	1	1	1	1	1	1
Lactobacillus~phage~Bromius	Heunggongvirae	Uroviricota	Caudoviricetes	Caudovirales	Herelleviridae	Harbinvirus	preVC_202	Clustered	VC_202_0	4	0.3153	0.99996482	5.588524058283824	0.3153	1.0	1	1	1	1	1	1
Lactobacillus~phage~CL1	Heunggongvirae	Uroviricota	Caudoviricetes	Caudovirales	Siphoviridae	Colunavirus		Overlap (VC_356/VC_420)
Lactobacillus~phage~CL2	Heunggongvirae	Uroviricota	Caudoviricetes	Caudovirales	Siphoviridae	Colunavirus		Overlap (VC_356/VC_420)
Lactobacillus~phage~Iacchus	Heunggongvirae	Uroviricota	Caudoviricetes	Caudovirales	Herelleviridae	Harbinvirus	preVC_202	Clustered	VC_202_0	4	0.3153	0.99996482	5.588524058283824	0.3153	1.0	1	1	1	1	1	1
Lactobacillus~phage~J-1	Heunggongvirae	Uroviricota	Caudoviricetes	Caudovirales	Siphoviridae	Junavirus	preVC_355	Clustered	VC_355_0	9	0.4982	1.0	7.290965176410525	0.4982	0.9167	1	1	1	1	1	7
Lactobacillus~phage~JCL1032	Heunggongvirae	Uroviricota	Caudoviricetes	Caudovirales	Siphoviridae	Unassigned	preVC_203	Clustered	VC_203_0	3	0.2814	0.99611265	6.617024800468897	0.2803	1.0	1	1	1	1	1	0
Lactobacillus~phage~KC5a	Heunggongvirae	Uroviricota	Caudoviricetes	Caudovirales	Myoviridae	Unassigned	preVC_252	Clustered	VC_252_0	4	0.7268	0.99991142	5.556514884284222	0.7267	1.0	1	1	1	1	1	0
Lactobacillus~phage~LBR48	Heunggongvirae	Uroviricota	Caudoviricetes	Caudovirales	Myoviridae	Anamdongvirus		Overlap (VC_94/VC_98)
Lactobacillus~phage~LF1	Heunggongvirae	Uroviricota	Caudoviricetes	Caudovirales	Siphoviridae	Lafunavirus	preVC_420	Clustered	VC_420_0	2	0.1338	0.9047619	6.244997998398398	0.1211	1.0	1	1	1	1	1	1
Lactobacillus~phage~LJ	Heunggongvirae	Uroviricota	Caudoviricetes	Caudovirales	Siphoviridae	Junavirus	preVC_355	Clustered	VC_355_0	9	0.4982	1.0	7.290965176410525	0.4982	0.9167	1	1	1	1	1	7
Lactobacillus~phage~LL-H	Heunggongvirae	Uroviricota	Caudoviricetes	Caudovirales	Siphoviridae	Unassigned	preVC_203	Clustered	VC_203_0	3	0.2814	0.99611265	6.617024800468897	0.2803	1.0	1	1	1	1	1	0
Lactobacillus~phage~LL-Ku	Heunggongvirae	Uroviricota	Caudoviricetes	Caudovirales	Siphoviridae	Cequinquevirus	preVC_359	Clustered	VC_359_0	6	0.9994	0.87167773	3.4502179002833278	0.8712	1.0	1	1	1	1	1	1
Lactobacillus~phage~LP65	Heunggongvirae	Uroviricota	Caudoviricetes	Caudovirales	Herelleviridae	Salchichonvirus	preVC_202	Clustered	VC_202_1	3	0.1263	0.9882654	8.43690990824931	0.1248	1.0	1	1	1	1	1	3
Lactobacillus~phage~Lb	Heunggongvirae	Uroviricota	Caudoviricetes	Caudovirales	Myoviridae	Heilongjiangvirus		Outlier
Lactobacillus~phage~Lb338-1	Heunggongvirae	Uroviricota	Caudoviricetes	Caudovirales	Herelleviridae	Mooreparkvirus		Outlier
Lactobacillus~phage~Lc-Nu	Heunggongvirae	Uroviricota	Caudoviricetes	Caudovirales	Siphoviridae	Lacnuvirus	preVC_355	Clustered	VC_355_0	9	0.4982	1.0	7.290965176410525	0.4982	0.9167	1	1	1	1	1	7
Lactobacillus~phage~Ld17	Heunggongvirae	Uroviricota	Caudoviricetes	Caudovirales	Siphoviridae	Cequinquevirus	preVC_359	Clustered	VC_359_0	6	0.9994	0.87167773	3.4502179002833278	0.8712	1.0	1	1	1	1	1	1
Lactobacillus~phage~Ld25A	Heunggongvirae	Uroviricota	Caudoviricetes	Caudovirales	Siphoviridae	Cequinquevirus	preVC_359	Clustered	VC_359_0	6	0.9994	0.87167773	3.4502179002833278	0.8712	1.0	1	1	1	1	1	1
Lactobacillus~phage~Ld3	Heunggongvirae	Uroviricota	Caudoviricetes	Caudovirales	Siphoviridae	Cequinquevirus	preVC_359	Clustered	VC_359_0	6	0.9994	0.87167773	3.4502179002833278	0.8712	1.0	1	1	1	1	1	1
Lactobacillus~phage~Ldl1	Heunggongvirae	Uroviricota	Caudoviricetes	Caudovirales	Siphoviridae	Lidleunavirus	preVC_349	Clustered	VC_349_0	2	0.1998	0.92857143	3.0	0.1855	1.0	1	1	1	1	1	1
Lactobacillus~phage~Lenus	Heunggongvirae	Uroviricota	Caudoviricetes	Caudovirales	Siphoviridae	Lenusvirus	preVC_348	Clustered	VC_348_0	3	0.2968	0.99993848	5.276983964948434	0.2968	1.0	1	1	1	1	1	1
Lactobacillus~phage~LfeInf	Heunggongvirae	Uroviricota	Caudoviricetes	Caudovirales	Herelleviridae	Hopescreekvirus		Outlier
Lactobacillus~phage~LfeSau	Heunggongvirae	Uroviricota	Caudoviricetes	Caudovirales	Siphoviridae	Unassigned		Outlier
Lactobacillus~phage~Lpa804	Heunggongvirae	Uroviricota	Caudoviricetes	Caudovirales	Herelleviridae	Harbinvirus	preVC_202	Clustered	VC_202_1	3	0.1263	0.9882654	8.43690990824931	0.1248	1.0	1	1	1	1	1	3
Lactobacillus~phage~LpeD	Heunggongvirae	Uroviricota	Caudoviricetes	Caudovirales	Herelleviridae	Elpedvirus	preVC_202	Clustered	VC_202_1	3	0.1263	0.9882654	8.43690990824931	0.1248	1.0	1	1	1	1	1	3
Lactobacillus~phage~Lrm1	Heunggongvirae	Uroviricota	Caudoviricetes	Caudovirales	Siphoviridae	Larmunavirus	preVC_355	Clustered	VC_355_0	9	0.4982	1.0	7.290965176410525	0.4982	0.9167	1	1	1	1	1	7
Lactobacillus~phage~Lv-1	Heunggongvirae	Uroviricota	Caudoviricetes	Caudovirales	Siphoviridae	Unassigned		Outlier
Lactobacillus~phage~Maenad	Heunggongvirae	Uroviricota	Caudoviricetes	Caudovirales	Siphoviridae	Maenadvirus	preVC_348	Clustered	VC_348_1	4	0.3446	1.0	6.238365402236312	0.3446	1.0	1	1	1	1	1	2
Lactobacillus~phage~Nyseid	Heunggongvirae	Uroviricota	Caudoviricetes	Caudovirales	Siphoviridae	Lenusvirus	preVC_348	Clustered	VC_348_0	3	0.2968	0.99993848	5.276983964948434	0.2968	1.0	1	1	1	1	1	1
Lactobacillus~phage~P1	Heunggongvirae	Uroviricota	Caudoviricetes	Caudovirales	Siphoviridae	Maenadvirus	preVC_348	Clustered	VC_348_1	4	0.3446	1.0	6.238365402236312	0.3446	1.0	1	1	1	1	1	2
Lactobacillus~phage~PL-1	Heunggongvirae	Uroviricota	Caudoviricetes	Caudovirales	Siphoviridae	Junavirus	preVC_355	Clustered	VC_355_0	9	0.4982	1.0	7.290965176410525	0.4982	0.9167	1	1	1	1	1	7
Lactobacillus~phage~PLE2	Heunggongvirae	Uroviricota	Caudoviricetes	Caudovirales	Siphoviridae	Pleeduovirus	preVC_214	Clustered	VC_214_0	2	0.3499	0.8817056	6.164414002968976	0.3085	1.0	1	1	1	1	1	2
Lactobacillus~phage~PLE3	Heunggongvirae	Uroviricota	Caudoviricetes	Caudovirales	Siphoviridae	Pleetrevirus		Overlap (VC_256/VC_356/VC_420)
Lactobacillus~phage~SA-C12	Heunggongvirae	Uroviricota	Caudoviricetes	Caudovirales	Siphoviridae	Lenusvirus	preVC_348	Clustered	VC_348_0	3	0.2968	0.99993848	5.276983964948434	0.2968	1.0	1	1	1	1	1	1
Lactobacillus~phage~SAC12B	Heunggongvirae	Uroviricota	Caudoviricetes	Caudovirales	Herelleviridae	Tybeckvirus	preVC_209	Clustered	VC_209_0	2	0.1449	0.91106846	3.3166247903554	0.132	1.0	1	1	1	1	1	1
Lactobacillus~phage~Satyr	Heunggongvirae	Uroviricota	Caudoviricetes	Caudovirales	Siphoviridae	Maenadvirus	preVC_348	Clustered	VC_348_1	4	0.3446	1.0	6.238365402236312	0.3446	1.0	1	1	1	1	1	2
Lactobacillus~phage~Semele	Heunggongvirae	Uroviricota	Caudoviricetes	Caudovirales	Herelleviridae	Harbinvirus	preVC_202	Clustered	VC_202_0	4	0.3153	0.99996482	5.588524058283824	0.3153	1.0	1	1	1	1	1	1
Lactobacillus~phage~Sha1	Heunggongvirae	Uroviricota	Caudoviricetes	Caudovirales	Siphoviridae	Unassigned		Outlier
Lactobacillus~phage~T25	Heunggongvirae	Uroviricota	Caudoviricetes	Caudovirales	Siphoviridae	Sukhumvitvirus	preVC_355	Clustered	VC_355_0	9	0.4982	1.0	7.290965176410525	0.4982	0.9167	1	1	1	1	1	7
Lactobacillus~phage~ViSo-2018a	Heunggongvirae	Uroviricota	Caudoviricetes	Caudovirales	Siphoviridae	Lidleunavirus	preVC_349	Clustered	VC_349_0	2	0.1998	0.92857143	3.0	0.1855	1.0	1	1	1	1	1	1
Lactobacillus~phage~c5	Heunggongvirae	Uroviricota	Caudoviricetes	Caudovirales	Siphoviridae	Cequinquevirus	preVC_359	Clustered	VC_359_0	6	0.9994	0.87167773	3.4502179002833278	0.8712	1.0	1	1	1	1	1	1
Lactobacillus~phage~iA2	Heunggongvirae	Uroviricota	Caudoviricetes	Caudovirales	Siphoviridae	Iaduovirus	preVC_214	Clustered	VC_214_0	2	0.3499	0.8817056	6.164414002968976	0.3085	1.0	1	1	1	1	1	2
Lactobacillus~phage~iLp1308	Heunggongvirae	Uroviricota	Caudoviricetes	Caudovirales	Siphoviridae	Colunavirus		Overlap (VC_356/VC_420)
Lactobacillus~phage~iLp84	Heunggongvirae	Uroviricota	Caudoviricetes	Caudovirales	Siphoviridae	Pleetrevirus		Overlap (VC_256/VC_356/VC_420)
Lactobacillus~phage~phiAQ113	Heunggongvirae	Uroviricota	Caudoviricetes	Caudovirales	Myoviridae	Unassigned	preVC_252	Clustered	VC_252_0	4	0.7268	0.99991142	5.556514884284222	0.7267	1.0	1	1	1	1	1	0
Lactobacillus~phage~phiAT3	Heunggongvirae	Uroviricota	Caudoviricetes	Caudovirales	Siphoviridae	Fattrevirus	preVC_355	Clustered	VC_355_0	9	0.4982	1.0	7.290965176410525	0.4982	0.9167	1	1	1	1	1	7
Lactobacillus~phage~phiJB	Heunggongvirae	Uroviricota	Caudoviricetes	Caudovirales	Siphoviridae	Unassigned	preVC_203	Clustered	VC_203_0	3	0.2814	0.99611265	6.617024800468897	0.2803	1.0	1	1	1	1	1	0
Lactobacillus~phage~phiJL-1	Heunggongvirae	Uroviricota	Caudoviricetes	Caudovirales	Siphoviridae	Coetzeevirus	preVC_149	Clustered	VC_149_0	3	0.8607	0.99450549	4.415725511089065	0.856	1.0	1	1	1	1	1	1
Lactobacillus~phage~phiLdb	Heunggongvirae	Uroviricota	Caudoviricetes	Caudovirales	Siphoviridae	Cequinquevirus	preVC_359	Clustered	VC_359_0	6	0.9994	0.87167773	3.4502179002833278	0.8712	1.0	1	1	1	1	1	1
Lactobacillus~phage~phiPYB5	Heunggongvirae	Uroviricota	Caudoviricetes	Caudovirales	Siphoviridae	Unassigned	preVC_420	Clustered	VC_420_0	2	0.1338	0.9047619	6.244997998398398	0.1211	1.0	1	1	1	1	1	1
Lactobacillus~phage~phiadh	Heunggongvirae	Uroviricota	Caudoviricetes	Caudovirales	Siphoviridae	Unassigned		Outlier
Lactobacillus~phage~phig1e	Heunggongvirae	Uroviricota	Caudoviricetes	Caudovirales	Siphoviridae	Unassigned		Outlier
Lactobacillus~phage~phi~jlb1	Heunggongvirae	Uroviricota	Caudoviricetes	Caudovirales	Myoviridae	Unassigned	preVC_252	Clustered	VC_252_0	4	0.7268	0.99991142	5.556514884284222	0.7267	1.0	1	1	1	1	1	0
Lactobacillus~prophage~Lj771	Heunggongvirae	Uroviricota	Caudoviricetes	Caudovirales	Myoviridae	Unassigned	preVC_252	Clustered	VC_252_0	4	0.7268	0.99991142	5.556514884284222	0.7267	1.0	1	1	1	1	1	0
Lactobacillus~prophage~Lj928	Heunggongvirae	Uroviricota	Caudoviricetes	Caudovirales	Siphoviridae	Unassigned		Outlier
Lactobacillus~prophage~Lj965	Heunggongvirae	Uroviricota	Caudoviricetes	Caudovirales	Siphoviridae	Unassigned		Outlier
Lactococcus~lactis~phage~P475	Heunggongvirae	Uroviricota	Caudoviricetes	Caudovirales	Siphoviridae	Skunavirus	preVC_425	Clustered	VC_425_0	98	1.0	0.99946403	6.527019282099466	0.9994	1.0	1	1	1	1	1	2
Lactococcus~lactis~phage~p272	Heunggongvirae	Uroviricota	Caudoviricetes	Caudovirales	Siphoviridae	Skunavirus	preVC_425	Clustered	VC_425_0	98	1.0	0.99946403	6.527019282099466	0.9994	1.0	1	1	1	1	1	2
Lactococcus~phage~05601	Heunggongvirae	Uroviricota	Caudoviricetes	Caudovirales	Siphoviridae	Skunavirus	preVC_425	Clustered	VC_425_0	98	1.0	0.99946403	6.527019282099466	0.9994	1.0	1	1	1	1	1	2
Lactococcus~phage~05802	Heunggongvirae	Uroviricota	Caudoviricetes	Caudovirales	Siphoviridae	Ceduovirus	preVC_426	Clustered	VC_426_0	36	0.9907	1.0	2.13402361206231	0.9907	1.0	1	1	1	1	1	1
Lactococcus~phage~10W18	Heunggongvirae	Uroviricota	Caudoviricetes	Caudovirales	Siphoviridae	Skunavirus	preVC_425	Clustered	VC_425_0	98	1.0	0.99946403	6.527019282099466	0.9994	1.0	1	1	1	1	1	2
Lactococcus~phage~1358	Heunggongvirae	Uroviricota	Caudoviricetes	Caudovirales	Siphoviridae	Whiteheadvirus		Outlier
Lactococcus~phage~13W11L	Heunggongvirae	Uroviricota	Caudoviricetes	Caudovirales	Siphoviridae	Skunavirus	preVC_425	Clustered	VC_425_0	98	1.0	0.99946403	6.527019282099466	0.9994	1.0	1	1	1	1	1	2
Lactococcus~phage~16802	Heunggongvirae	Uroviricota	Caudoviricetes	Caudovirales	Siphoviridae	Skunavirus	preVC_425	Clustered	VC_425_0	98	1.0	0.99946403	6.527019282099466	0.9994	1.0	1	1	1	1	1	2
Lactococcus~phage~16W23	Heunggongvirae	Uroviricota	Caudoviricetes	Caudovirales	Siphoviridae	Skunavirus	preVC_425	Clustered	VC_425_0	98	1.0	0.99946403	6.527019282099466	0.9994	1.0	1	1	1	1	1	2
Lactococcus~phage~1706	Heunggongvirae	Uroviricota	Caudoviricetes	Caudovirales	Siphoviridae	Fremauxvirus		Overlap (VC_173/VC_175)
Lactococcus~phage~20R03M	Heunggongvirae	Uroviricota	Caudoviricetes	Caudovirales	Siphoviridae	Ceduovirus	preVC_426	Clustered	VC_426_0	36	0.9907	1.0	2.13402361206231	0.9907	1.0	1	1	1	1	1	1
Lactococcus~phage~28201	Heunggongvirae	Uroviricota	Caudoviricetes	Caudovirales	Siphoviridae	Unassigned		Overlap (VC_422/VC_424)
Lactococcus~phage~30804	Heunggongvirae	Uroviricota	Caudoviricetes	Caudovirales	Siphoviridae	Skunavirus	preVC_425	Clustered	VC_425_0	98	1.0	0.99946403	6.527019282099466	0.9994	1.0	1	1	1	1	1	2
Lactococcus~phage~340	Heunggongvirae	Uroviricota	Caudoviricetes	Caudovirales	Siphoviridae	Skunavirus	preVC_425	Clustered	VC_425_0	98	1.0	0.99946403	6.527019282099466	0.9994	1.0	1	1	1	1	1	2
Lactococcus~phage~37201	Heunggongvirae	Uroviricota	Caudoviricetes	Caudovirales	Siphoviridae	Skunavirus	preVC_425	Clustered	VC_425_0	98	1.0	0.99946403	6.527019282099466	0.9994	1.0	1	1	1	1	1	2
Lactococcus~phage~37203	Heunggongvirae	Uroviricota	Caudoviricetes	Caudovirales	Siphoviridae	Ceduovirus	preVC_426	Clustered	VC_426_0	36	0.9907	1.0	2.13402361206231	0.9907	1.0	1	1	1	1	1	1
Lactococcus~phage~38503	Heunggongvirae	Uroviricota	Caudoviricetes	Caudovirales	Siphoviridae	Skunavirus	preVC_425	Clustered	VC_425_0	98	1.0	0.99946403	6.527019282099466	0.9994	1.0	1	1	1	1	1	2
Lactococcus~phage~38507	Heunggongvirae	Uroviricota	Caudoviricetes	Caudovirales	Siphoviridae	Skunavirus	preVC_425	Clustered	VC_425_0	98	1.0	0.99946403	6.527019282099466	0.9994	1.0	1	1	1	1	1	2
Lactococcus~phage~3R16S	Heunggongvirae	Uroviricota	Caudoviricetes	Caudovirales	Siphoviridae	Skunavirus	preVC_425	Clustered	VC_425_0	98	1.0	0.99946403	6.527019282099466	0.9994	1.0	1	1	1	1	1	2
Lactococcus~phage~50101	Heunggongvirae	Uroviricota	Caudoviricetes	Caudovirales	Siphoviridae	Unassigned	preVC_358	Clustered	VC_358_0	7	0.4781	1.0	7.1829847466793115	0.4781	1.0	1	1	1	1	1	0
Lactococcus~phage~50102	Heunggongvirae	Uroviricota	Caudoviricetes	Caudovirales	Siphoviridae	Ceduovirus	preVC_426	Clustered	VC_426_0	36	0.9907	1.0	2.13402361206231	0.9907	1.0	1	1	1	1	1	1
Lactococcus~phage~50504	Heunggongvirae	Uroviricota	Caudoviricetes	Caudovirales	Siphoviridae	Ceduovirus	preVC_426	Clustered	VC_426_0	36	0.9907	1.0	2.13402361206231	0.9907	1.0	1	1	1	1	1	1
Lactococcus~phage~50902	Heunggongvirae	Uroviricota	Caudoviricetes	Caudovirales	Siphoviridae	Vedamuthuvirus	preVC_357	Clustered	VC_357_0	5	0.5095	0.99999977	4.011290732561534	0.5095	1.0	1	1	1	1	1	1
Lactococcus~phage~51701	Heunggongvirae	Uroviricota	Caudoviricetes	Caudovirales	Siphoviridae	Skunavirus	preVC_425	Clustered	VC_425_0	98	1.0	0.99946403	6.527019282099466	0.9994	1.0	1	1	1	1	1	2
Lactococcus~phage~5171F	Heunggongvirae	Uroviricota	Caudoviricetes	Caudovirales	Siphoviridae	Ceduovirus	preVC_426	Clustered	VC_426_0	36	0.9907	1.0	2.13402361206231	0.9907	1.0	1	1	1	1	1	1
Lactococcus~phage~56003	Heunggongvirae	Uroviricota	Caudoviricetes	Caudovirales	Siphoviridae	Skunavirus	preVC_425	Clustered	VC_425_0	98	1.0	0.99946403	6.527019282099466	0.9994	1.0	1	1	1	1	1	2
Lactococcus~phage~56301	Heunggongvirae	Uroviricota	Caudoviricetes	Caudovirales	Siphoviridae	Skunavirus	preVC_425	Clustered	VC_425_0	98	1.0	0.99946403	6.527019282099466	0.9994	1.0	1	1	1	1	1	2
Lactococcus~phage~57001	Heunggongvirae	Uroviricota	Caudoviricetes	Caudovirales	Siphoviridae	Skunavirus	preVC_425	Clustered	VC_425_0	98	1.0	0.99946403	6.527019282099466	0.9994	1.0	1	1	1	1	1	2
Lactococcus~phage~62402	Heunggongvirae	Uroviricota	Caudoviricetes	Caudovirales	Siphoviridae	Ceduovirus	preVC_426	Clustered	VC_426_0	36	0.9907	1.0	2.13402361206231	0.9907	1.0	1	1	1	1	1	1
Lactococcus~phage~62403	Heunggongvirae	Uroviricota	Caudoviricetes	Caudovirales	Siphoviridae	Ceduovirus	preVC_426	Clustered	VC_426_0	36	0.9907	1.0	2.13402361206231	0.9907	1.0	1	1	1	1	1	1
Lactococcus~phage~62503	Heunggongvirae	Uroviricota	Caudoviricetes	Caudovirales	Siphoviridae	Vedamuthuvirus	preVC_357	Clustered	VC_357_0	5	0.5095	0.99999977	4.011290732561534	0.5095	1.0	1	1	1	1	1	1
Lactococcus~phage~62601	Heunggongvirae	Uroviricota	Caudoviricetes	Caudovirales	Siphoviridae	Skunavirus	preVC_425	Clustered	VC_425_0	98	1.0	0.99946403	6.527019282099466	0.9994	1.0	1	1	1	1	1	2
Lactococcus~phage~62605	Heunggongvirae	Uroviricota	Caudoviricetes	Caudovirales	Siphoviridae	Skunavirus	preVC_425	Clustered	VC_425_0	98	1.0	0.99946403	6.527019282099466	0.9994	1.0	1	1	1	1	1	2
Lactococcus~phage~62606	Heunggongvirae	Uroviricota	Caudoviricetes	Caudovirales	Siphoviridae	Ceduovirus	preVC_426	Clustered	VC_426_0	36	0.9907	1.0	2.13402361206231	0.9907	1.0	1	1	1	1	1	1
Lactococcus~phage~63301	Heunggongvirae	Uroviricota	Caudoviricetes	Caudovirales	Siphoviridae	Unassigned	preVC_358	Clustered	VC_358_0	7	0.4781	1.0	7.1829847466793115	0.4781	1.0	1	1	1	1	1	0
Lactococcus~phage~63302	Heunggongvirae	Uroviricota	Caudoviricetes	Caudovirales	Siphoviridae	Skunavirus	preVC_425	Clustered	VC_425_0	98	1.0	0.99946403	6.527019282099466	0.9994	1.0	1	1	1	1	1	2
Lactococcus~phage~66901	Heunggongvirae	Uroviricota	Caudoviricetes	Caudovirales	Siphoviridae	Skunavirus	preVC_425	Clustered	VC_425_0	98	1.0	0.99946403	6.527019282099466	0.9994	1.0	1	1	1	1	1	2
Lactococcus~phage~712	Heunggongvirae	Uroviricota	Caudoviricetes	Caudovirales	Siphoviridae	Skunavirus	preVC_425	Clustered	VC_425_0	98	1.0	0.99946403	6.527019282099466	0.9994	1.0	1	1	1	1	1	2
Lactococcus~phage~79201	Heunggongvirae	Uroviricota	Caudoviricetes	Caudovirales	Siphoviridae	Skunavirus	preVC_425	Clustered	VC_425_0	98	1.0	0.99946403	6.527019282099466	0.9994	1.0	1	1	1	1	1	2
Lactococcus~phage~88605	Heunggongvirae	Uroviricota	Caudoviricetes	Caudovirales	Siphoviridae	Skunavirus	preVC_425	Clustered	VC_425_0	98	1.0	0.99946403	6.527019282099466	0.9994	1.0	1	1	1	1	1	2
Lactococcus~phage~8V08	Heunggongvirae	Uroviricota	Caudoviricetes	Caudovirales	Siphoviridae	Skunavirus	preVC_425	Clustered	VC_425_0	98	1.0	0.99946403	6.527019282099466	0.9994	1.0	1	1	1	1	1	2
Lactococcus~phage~936	Heunggongvirae	Uroviricota	Caudoviricetes	Caudovirales	Siphoviridae	Skunavirus	preVC_425	Clustered	VC_425_0	98	1.0	0.99946403	6.527019282099466	0.9994	1.0	1	1	1	1	1	2
Lactococcus~phage~936~group~phage~Phi109	Heunggongvirae	Uroviricota	Caudoviricetes	Caudovirales	Siphoviridae	Skunavirus	preVC_425	Clustered	VC_425_0	98	1.0	0.99946403	6.527019282099466	0.9994	1.0	1	1	1	1	1	2
Lactococcus~phage~936~group~phage~Phi155	Heunggongvirae	Uroviricota	Caudoviricetes	Caudovirales	Siphoviridae	Skunavirus	preVC_425	Clustered	VC_425_0	98	1.0	0.99946403	6.527019282099466	0.9994	1.0	1	1	1	1	1	2
Lactococcus~phage~936~group~phage~Phi19.3	Heunggongvirae	Uroviricota	Caudoviricetes	Caudovirales	Siphoviridae	Skunavirus	preVC_425	Clustered	VC_425_0	98	1.0	0.99946403	6.527019282099466	0.9994	1.0	1	1	1	1	1	2
Lactococcus~phage~936~group~phage~Phi4.2	Heunggongvirae	Uroviricota	Caudoviricetes	Caudovirales	Siphoviridae	Skunavirus	preVC_425	Clustered	VC_425_0	98	1.0	0.99946403	6.527019282099466	0.9994	1.0	1	1	1	1	1	2
Lactococcus~phage~936~group~phage~Phi44	Heunggongvirae	Uroviricota	Caudoviricetes	Caudovirales	Siphoviridae	Skunavirus	preVC_425	Clustered	VC_425_0	98	1.0	0.99946403	6.527019282099466	0.9994	1.0	1	1	1	1	1	2
Lactococcus~phage~936~group~phage~Phi5.12	Heunggongvirae	Uroviricota	Caudoviricetes	Caudovirales	Siphoviridae	Skunavirus	preVC_425	Clustered	VC_425_0	98	1.0	0.99946403	6.527019282099466	0.9994	1.0	1	1	1	1	1	2
Lactococcus~phage~936~group~phage~Phi91127	Heunggongvirae	Uroviricota	Caudoviricetes	Caudovirales	Siphoviridae	Skunavirus	preVC_425	Clustered	VC_425_0	98	1.0	0.99946403	6.527019282099466	0.9994	1.0	1	1	1	1	1	2
Lactococcus~phage~936~group~phage~PhiA.16	Heunggongvirae	Uroviricota	Caudoviricetes	Caudovirales	Siphoviridae	Skunavirus	preVC_425	Clustered	VC_425_0	98	1.0	0.99946403	6.527019282099466	0.9994	1.0	1	1	1	1	1	2
Lactococcus~phage~936~group~phage~PhiB1127	Heunggongvirae	Uroviricota	Caudoviricetes	Caudovirales	Siphoviridae	Skunavirus	preVC_425	Clustered	VC_425_0	98	1.0	0.99946403	6.527019282099466	0.9994	1.0	1	1	1	1	1	2
Lactococcus~phage~936~group~phage~PhiE1127	Heunggongvirae	Uroviricota	Caudoviricetes	Caudovirales	Siphoviridae	Skunavirus	preVC_425	Clustered	VC_425_0	98	1.0	0.99946403	6.527019282099466	0.9994	1.0	1	1	1	1	1	2
Lactococcus~phage~936~group~phage~PhiF0139	Heunggongvirae	Uroviricota	Caudoviricetes	Caudovirales	Siphoviridae	Skunavirus	preVC_425	Clustered	VC_425_0	98	1.0	0.99946403	6.527019282099466	0.9994	1.0	1	1	1	1	1	2
Lactococcus~phage~936~group~phage~PhiJF1	Heunggongvirae	Uroviricota	Caudoviricetes	Caudovirales	Siphoviridae	Skunavirus	preVC_425	Clustered	VC_425_0	98	1.0	0.99946403	6.527019282099466	0.9994	1.0	1	1	1	1	1	2
Lactococcus~phage~936~group~phage~PhiL.18	Heunggongvirae	Uroviricota	Caudoviricetes	Caudovirales	Siphoviridae	Skunavirus	preVC_425	Clustered	VC_425_0	98	1.0	0.99946403	6.527019282099466	0.9994	1.0	1	1	1	1	1	2
Lactococcus~phage~936~group~phage~PhiL.6	Heunggongvirae	Uroviricota	Caudoviricetes	Caudovirales	Siphoviridae	Skunavirus	preVC_425	Clustered	VC_425_0	98	1.0	0.99946403	6.527019282099466	0.9994	1.0	1	1	1	1	1	2
Lactococcus~phage~936~group~phage~PhiLj	Heunggongvirae	Uroviricota	Caudoviricetes	Caudovirales	Siphoviridae	Skunavirus	preVC_425	Clustered	VC_425_0	98	1.0	0.99946403	6.527019282099466	0.9994	1.0	1	1	1	1	1	2
Lactococcus~phage~936~group~phage~PhiM1127	Heunggongvirae	Uroviricota	Caudoviricetes	Caudovirales	Siphoviridae	Skunavirus	preVC_425	Clustered	VC_425_0	98	1.0	0.99946403	6.527019282099466	0.9994	1.0	1	1	1	1	1	2
Lactococcus~phage~936~group~phage~PhiS0139	Heunggongvirae	Uroviricota	Caudoviricetes	Caudovirales	Siphoviridae	Skunavirus	preVC_425	Clustered	VC_425_0	98	1.0	0.99946403	6.527019282099466	0.9994	1.0	1	1	1	1	1	2
Lactococcus~phage~949	Heunggongvirae	Uroviricota	Caudoviricetes	Caudovirales	Siphoviridae	Audreyjarvisvirus	preVC_232	Clustered	VC_232_0	7	0.8694	1.0	7.595263208517646	0.8694	1.0	1	1	1	1	1	1
Lactococcus~phage~96401	Heunggongvirae	Uroviricota	Caudoviricetes	Caudovirales	Siphoviridae	Skunavirus	preVC_425	Clustered	VC_425_0	98	1.0	0.99946403	6.527019282099466	0.9994	1.0	1	1	1	1	1	2
Lactococcus~phage~96403	Heunggongvirae	Uroviricota	Caudoviricetes	Caudovirales	Siphoviridae	Skunavirus	preVC_425	Clustered	VC_425_0	98	1.0	0.99946403	6.527019282099466	0.9994	1.0	1	1	1	1	1	2
Lactococcus~phage~96603	Heunggongvirae	Uroviricota	Caudoviricetes	Caudovirales	Siphoviridae	Skunavirus	preVC_425	Clustered	VC_425_0	98	1.0	0.99946403	6.527019282099466	0.9994	1.0	1	1	1	1	1	2
Lactococcus~phage~98201	Heunggongvirae	Uroviricota	Caudoviricetes	Caudovirales	Siphoviridae	Unassigned		Overlap (VC_422/VC_424)
Lactococcus~phage~AM1	Heunggongvirae	Uroviricota	Caudoviricetes	Caudovirales	Siphoviridae	Audreyjarvisvirus	preVC_232	Clustered	VC_232_0	7	0.8694	1.0	7.595263208517646	0.8694	1.0	1	1	1	1	1	1
Lactococcus~phage~AM4	Heunggongvirae	Uroviricota	Caudoviricetes	Caudovirales	Siphoviridae	Audreyjarvisvirus	preVC_232	Clustered	VC_232_0	7	0.8694	1.0	7.595263208517646	0.8694	1.0	1	1	1	1	1	1
Lactococcus~phage~AM6	Heunggongvirae	Uroviricota	Caudoviricetes	Caudovirales	Siphoviridae	Teubervirus	preVC_427	Clustered	VC_427_0	5	1.0	0.0	3.286013365239037	0.0	1.0	1	1	1	1	1	1
Lactococcus~phage~ASCC191	Heunggongvirae	Uroviricota	Caudoviricetes	Caudovirales	Siphoviridae	Skunavirus	preVC_425	Clustered	VC_425_0	98	1.0	0.99946403	6.527019282099466	0.9994	1.0	1	1	1	1	1	2
Lactococcus~phage~ASCC273	Heunggongvirae	Uroviricota	Caudoviricetes	Caudovirales	Siphoviridae	Skunavirus	preVC_425	Clustered	VC_425_0	98	1.0	0.99946403	6.527019282099466	0.9994	1.0	1	1	1	1	1	2
Lactococcus~phage~ASCC281	Heunggongvirae	Uroviricota	Caudoviricetes	Caudovirales	Siphoviridae	Skunavirus	preVC_425	Clustered	VC_425_0	98	1.0	0.99946403	6.527019282099466	0.9994	1.0	1	1	1	1	1	2
Lactococcus~phage~ASCC465	Heunggongvirae	Uroviricota	Caudoviricetes	Caudovirales	Siphoviridae	Skunavirus	preVC_425	Clustered	VC_425_0	98	1.0	0.99946403	6.527019282099466	0.9994	1.0	1	1	1	1	1	2
Lactococcus~phage~ASCC532	Heunggongvirae	Uroviricota	Caudoviricetes	Caudovirales	Siphoviridae	Skunavirus	preVC_425	Clustered	VC_425_0	98	1.0	0.99946403	6.527019282099466	0.9994	1.0	1	1	1	1	1	2
Lactococcus~phage~BK5-T	Heunggongvirae	Uroviricota	Caudoviricetes	Caudovirales	Siphoviridae	Sandinevirus	preVC_423	Clustered	VC_423_0	4	0.1979	0.99996042	7.8460069219634185	0.1979	1.0	1	1	1	1	1	1
Lactococcus~phage~BM13	Heunggongvirae	Uroviricota	Caudoviricetes	Caudovirales	Siphoviridae	Vedamuthuvirus	preVC_357	Clustered	VC_357_0	5	0.5095	0.99999977	4.011290732561534	0.5095	1.0	1	1	1	1	1	1
Lactococcus~phage~CB13	Heunggongvirae	Uroviricota	Caudoviricetes	Caudovirales	Siphoviridae	Skunavirus	preVC_425	Clustered	VC_425_0	98	1.0	0.99946403	6.527019282099466	0.9994	1.0	1	1	1	1	1	2
Lactococcus~phage~CB14	Heunggongvirae	Uroviricota	Caudoviricetes	Caudovirales	Siphoviridae	Skunavirus	preVC_425	Clustered	VC_425_0	98	1.0	0.99946403	6.527019282099466	0.9994	1.0	1	1	1	1	1	2
Lactococcus~phage~CB19	Heunggongvirae	Uroviricota	Caudoviricetes	Caudovirales	Siphoviridae	Skunavirus	preVC_425	Clustered	VC_425_0	98	1.0	0.99946403	6.527019282099466	0.9994	1.0	1	1	1	1	1	2
Lactococcus~phage~CHPC1020	Heunggongvirae	Uroviricota	Caudoviricetes	Caudovirales	Siphoviridae	Ceduovirus	preVC_426	Clustered	VC_426_0	36	0.9907	1.0	2.13402361206231	0.9907	1.0	1	1	1	1	1	1
Lactococcus~phage~CHPC116	Heunggongvirae	Uroviricota	Caudoviricetes	Caudovirales	Siphoviridae	Ceduovirus	preVC_426	Clustered	VC_426_0	36	0.9907	1.0	2.13402361206231	0.9907	1.0	1	1	1	1	1	1
Lactococcus~phage~CHPC1170	Heunggongvirae	Uroviricota	Caudoviricetes	Caudovirales	Siphoviridae	Ceduovirus	preVC_426	Clustered	VC_426_0	36	0.9907	1.0	2.13402361206231	0.9907	1.0	1	1	1	1	1	1
Lactococcus~phage~CHPC1182	Heunggongvirae	Uroviricota	Caudoviricetes	Caudovirales	Siphoviridae	Ceduovirus	preVC_426	Clustered	VC_426_0	36	0.9907	1.0	2.13402361206231	0.9907	1.0	1	1	1	1	1	1
Lactococcus~phage~CHPC1183	Heunggongvirae	Uroviricota	Caudoviricetes	Caudovirales	Siphoviridae	Ceduovirus	preVC_426	Clustered	VC_426_0	36	0.9907	1.0	2.13402361206231	0.9907	1.0	1	1	1	1	1	1
Lactococcus~phage~CHPC122	Heunggongvirae	Uroviricota	Caudoviricetes	Caudovirales	Siphoviridae	Ceduovirus	preVC_426	Clustered	VC_426_0	36	0.9907	1.0	2.13402361206231	0.9907	1.0	1	1	1	1	1	1
Lactococcus~phage~CHPC1242	Heunggongvirae	Uroviricota	Caudoviricetes	Caudovirales	Siphoviridae	Ceduovirus	preVC_426	Clustered	VC_426_0	36	0.9907	1.0	2.13402361206231	0.9907	1.0	1	1	1	1	1	1
Lactococcus~phage~CHPC129	Heunggongvirae	Uroviricota	Caudoviricetes	Caudovirales	Siphoviridae	Skunavirus	preVC_425	Clustered	VC_425_0	98	1.0	0.99946403	6.527019282099466	0.9994	1.0	1	1	1	1	1	2
Lactococcus~phage~CHPC361	Heunggongvirae	Uroviricota	Caudoviricetes	Caudovirales	Siphoviridae	Skunavirus	preVC_425	Clustered	VC_425_0	98	1.0	0.99946403	6.527019282099466	0.9994	1.0	1	1	1	1	1	2
Lactococcus~phage~CHPC362	Heunggongvirae	Uroviricota	Caudoviricetes	Caudovirales	Siphoviridae	Skunavirus	preVC_425	Clustered	VC_425_0	98	1.0	0.99946403	6.527019282099466	0.9994	1.0	1	1	1	1	1	2
Lactococcus~phage~CHPC52	Heunggongvirae	Uroviricota	Caudoviricetes	Caudovirales	Siphoviridae	Skunavirus	preVC_425	Clustered	VC_425_0	98	1.0	0.99946403	6.527019282099466	0.9994	1.0	1	1	1	1	1	2
Lactococcus~phage~CHPC781	Heunggongvirae	Uroviricota	Caudoviricetes	Caudovirales	Siphoviridae	Skunavirus	preVC_425	Clustered	VC_425_0	98	1.0	0.99946403	6.527019282099466	0.9994	1.0	1	1	1	1	1	2
Lactococcus~phage~CHPC958	Heunggongvirae	Uroviricota	Caudoviricetes	Caudovirales	Siphoviridae	Skunavirus	preVC_425	Clustered	VC_425_0	98	1.0	0.99946403	6.527019282099466	0.9994	1.0	1	1	1	1	1	2
Lactococcus~phage~CHPC959	Heunggongvirae	Uroviricota	Caudoviricetes	Caudovirales	Siphoviridae	Skunavirus	preVC_425	Clustered	VC_425_0	98	1.0	0.99946403	6.527019282099466	0.9994	1.0	1	1	1	1	1	2
Lactococcus~phage~CHPC964	Heunggongvirae	Uroviricota	Caudoviricetes	Caudovirales	Siphoviridae	Skunavirus	preVC_425	Clustered	VC_425_0	98	1.0	0.99946403	6.527019282099466	0.9994	1.0	1	1	1	1	1	2
Lactococcus~phage~CHPC965	Heunggongvirae	Uroviricota	Caudoviricetes	Caudovirales	Siphoviridae	Skunavirus	preVC_425	Clustered	VC_425_0	98	1.0	0.99946403	6.527019282099466	0.9994	1.0	1	1	1	1	1	2
Lactococcus~phage~CHPC966	Heunggongvirae	Uroviricota	Caudoviricetes	Caudovirales	Siphoviridae	Ceduovirus	preVC_426	Clustered	VC_426_0	36	0.9907	1.0	2.13402361206231	0.9907	1.0	1	1	1	1	1	1
Lactococcus~phage~CHPC967	Heunggongvirae	Uroviricota	Caudoviricetes	Caudovirales	Siphoviridae	Ceduovirus	preVC_426	Clustered	VC_426_0	36	0.9907	1.0	2.13402361206231	0.9907	1.0	1	1	1	1	1	1
Lactococcus~phage~CHPC971	Heunggongvirae	Uroviricota	Caudoviricetes	Caudovirales	Siphoviridae	Fremauxvirus		Overlap (VC_173/VC_175)
Lactococcus~phage~CHPC972	Heunggongvirae	Uroviricota	Caudoviricetes	Caudovirales	Siphoviridae	Ceduovirus	preVC_426	Clustered	VC_426_0	36	0.9907	1.0	2.13402361206231	0.9907	1.0	1	1	1	1	1	1
Lactococcus~phage~CaseusJM1	Heunggongvirae	Uroviricota	Caudoviricetes	Caudovirales	Siphoviridae	Skunavirus	preVC_425	Clustered	VC_425_0	98	1.0	0.99946403	6.527019282099466	0.9994	1.0	1	1	1	1	1	2
Lactococcus~phage~D4410	Heunggongvirae	Uroviricota	Caudoviricetes	Caudovirales	Siphoviridae	Ceduovirus	preVC_426	Clustered	VC_426_0	36	0.9907	1.0	2.13402361206231	0.9907	1.0	1	1	1	1	1	1
Lactococcus~phage~D4412	Heunggongvirae	Uroviricota	Caudoviricetes	Caudovirales	Siphoviridae	Ceduovirus	preVC_426	Clustered	VC_426_0	36	0.9907	1.0	2.13402361206231	0.9907	1.0	1	1	1	1	1	1
Lactococcus~phage~GE1	Heunggongvirae	Uroviricota	Caudoviricetes	Caudovirales	Siphoviridae	Chertseyvirus		Outlier
Lactococcus~phage~KSY1	Heunggongvirae	Uroviricota	Caudoviricetes	Caudovirales	Podoviridae	Chopinvirus		Outlier
Lactococcus~phage~LP0209	Heunggongvirae	Uroviricota	Caudoviricetes	Caudovirales	Siphoviridae	Skunavirus	preVC_425	Clustered	VC_425_0	98	1.0	0.99946403	6.527019282099466	0.9994	1.0	1	1	1	1	1	2
Lactococcus~phage~LP0903	Heunggongvirae	Uroviricota	Caudoviricetes	Caudovirales	Siphoviridae	Skunavirus	preVC_425	Clustered	VC_425_0	98	1.0	0.99946403	6.527019282099466	0.9994	1.0	1	1	1	1	1	2
Lactococcus~phage~LP1502a	Heunggongvirae	Uroviricota	Caudoviricetes	Caudovirales	Siphoviridae	Skunavirus	preVC_425	Clustered	VC_425_0	98	1.0	0.99946403	6.527019282099466	0.9994	1.0	1	1	1	1	1	2
Lactococcus~phage~LP8511	Heunggongvirae	Uroviricota	Caudoviricetes	Caudovirales	Siphoviridae	Skunavirus	preVC_425	Clustered	VC_425_0	98	1.0	0.99946403	6.527019282099466	0.9994	1.0	1	1	1	1	1	2
Lactococcus~phage~LP9207	Heunggongvirae	Uroviricota	Caudoviricetes	Caudovirales	Siphoviridae	Skunavirus	preVC_425	Clustered	VC_425_0	98	1.0	0.99946403	6.527019282099466	0.9994	1.0	1	1	1	1	1	2
Lactococcus~phage~LP9404	Heunggongvirae	Uroviricota	Caudoviricetes	Caudovirales	Siphoviridae	Skunavirus	preVC_425	Clustered	VC_425_0	98	1.0	0.99946403	6.527019282099466	0.9994	1.0	1	1	1	1	1	2
Lactococcus~phage~LP9609	Heunggongvirae	Uroviricota	Caudoviricetes	Caudovirales	Siphoviridae	Skunavirus	preVC_425	Clustered	VC_425_0	98	1.0	0.99946403	6.527019282099466	0.9994	1.0	1	1	1	1	1	2
Lactococcus~phage~LP9903	Heunggongvirae	Uroviricota	Caudoviricetes	Caudovirales	Siphoviridae	Skunavirus	preVC_425	Clustered	VC_425_0	98	1.0	0.99946403	6.527019282099466	0.9994	1.0	1	1	1	1	1	2
Lactococcus~phage~LP9908	Heunggongvirae	Uroviricota	Caudoviricetes	Caudovirales	Siphoviridae	Skunavirus	preVC_425	Clustered	VC_425_0	98	1.0	0.99946403	6.527019282099466	0.9994	1.0	1	1	1	1	1	2
Lactococcus~phage~LW31	Heunggongvirae	Uroviricota	Caudoviricetes	Caudovirales	Siphoviridae	Teubervirus	preVC_427	Clustered	VC_427_0	5	1.0	0.0	3.286013365239037	0.0	1.0	1	1	1	1	1	1
Lactococcus~phage~LW81	Heunggongvirae	Uroviricota	Caudoviricetes	Caudovirales	Siphoviridae	Audreyjarvisvirus	preVC_232	Clustered	VC_232_0	7	0.8694	1.0	7.595263208517646	0.8694	1.0	1	1	1	1	1	1
Lactococcus~phage~M5938	Heunggongvirae	Uroviricota	Caudoviricetes	Caudovirales	Siphoviridae	Ceduovirus	preVC_426	Clustered	VC_426_0	36	0.9907	1.0	2.13402361206231	0.9907	1.0	1	1	1	1	1	1
Lactococcus~phage~M6162	Heunggongvirae	Uroviricota	Caudoviricetes	Caudovirales	Siphoviridae	Ceduovirus	preVC_426	Clustered	VC_426_0	36	0.9907	1.0	2.13402361206231	0.9907	1.0	1	1	1	1	1	1
Lactococcus~phage~M6165	Heunggongvirae	Uroviricota	Caudoviricetes	Caudovirales	Siphoviridae	Ceduovirus	preVC_426	Clustered	VC_426_0	36	0.9907	1.0	2.13402361206231	0.9907	1.0	1	1	1	1	1	1
Lactococcus~phage~MP1	Heunggongvirae	Uroviricota	Caudoviricetes	Caudovirales	Siphoviridae	Skunavirus	preVC_425	Clustered	VC_425_0	98	1.0	0.99946403	6.527019282099466	0.9994	1.0	1	1	1	1	1	2
Lactococcus~phage~MV10L	Heunggongvirae	Uroviricota	Caudoviricetes	Caudovirales	Siphoviridae	Skunavirus	preVC_425	Clustered	VC_425_0	98	1.0	0.99946403	6.527019282099466	0.9994	1.0	1	1	1	1	1	2
Lactococcus~phage~P008	Heunggongvirae	Uroviricota	Caudoviricetes	Caudovirales	Siphoviridae	Skunavirus	preVC_425	Clustered	VC_425_0	98	1.0	0.99946403	6.527019282099466	0.9994	1.0	1	1	1	1	1	2
Lactococcus~phage~P078	Heunggongvirae	Uroviricota	Caudoviricetes	Caudovirales	Siphoviridae	Nevevirus	preVC_175	Clustered	VC_175_0	4	0.3936	0.99995554	1.90537006670107	0.3936	1.0	1	1	1	1	1	1
Lactococcus~phage~P087	Heunggongvirae	Uroviricota	Caudoviricetes	Caudovirales	Siphoviridae	Teubervirus	preVC_427	Clustered	VC_427_0	5	1.0	0.0	3.286013365239037	0.0	1.0	1	1	1	1	1	1
Lactococcus~phage~P092	Heunggongvirae	Uroviricota	Caudoviricetes	Caudovirales	Siphoviridae	Nevevirus	preVC_175	Clustered	VC_175_0	4	0.3936	0.99995554	1.90537006670107	0.3936	1.0	1	1	1	1	1	1
Lactococcus~phage~P1045	Heunggongvirae	Uroviricota	Caudoviricetes	Caudovirales	Siphoviridae	Vedamuthuvirus	preVC_357	Clustered	VC_357_0	5	0.5095	0.99999977	4.011290732561534	0.5095	1.0	1	1	1	1	1	1
Lactococcus~phage~P1048	Heunggongvirae	Uroviricota	Caudoviricetes	Caudovirales	Siphoviridae	Audreyjarvisvirus	preVC_232	Clustered	VC_232_0	7	0.8694	1.0	7.595263208517646	0.8694	1.0	1	1	1	1	1	1
Lactococcus~phage~P118	Heunggongvirae	Uroviricota	Caudoviricetes	Caudovirales	Siphoviridae	Nevevirus	preVC_175	Clustered	VC_175_0	4	0.3936	0.99995554	1.90537006670107	0.3936	1.0	1	1	1	1	1	1
Lactococcus~phage~P1532	Heunggongvirae	Uroviricota	Caudoviricetes	Caudovirales	Siphoviridae	Skunavirus	preVC_425	Clustered	VC_425_0	98	1.0	0.99946403	6.527019282099466	0.9994	1.0	1	1	1	1	1	2
Lactococcus~phage~P162	Heunggongvirae	Uroviricota	Caudoviricetes	Caudovirales	Siphoviridae	Nevevirus	preVC_175	Clustered	VC_175_0	4	0.3936	0.99995554	1.90537006670107	0.3936	1.0	1	1	1	1	1	1
Lactococcus~phage~P335~sensu~lato	Heunggongvirae	Uroviricota	Caudoviricetes	Caudovirales	Siphoviridae	Unassigned	preVC_423	Clustered	VC_423_0	4	0.1979	0.99996042	7.8460069219634185	0.1979	1.0	1	1	1	1	1	1
Lactococcus~phage~P4565	Heunggongvirae	Uroviricota	Caudoviricetes	Caudovirales	Siphoviridae	Skunavirus	preVC_425	Clustered	VC_425_0	98	1.0	0.99946403	6.527019282099466	0.9994	1.0	1	1	1	1	1	2
Lactococcus~phage~P596	Heunggongvirae	Uroviricota	Caudoviricetes	Caudovirales	Siphoviridae	Teubervirus	preVC_427	Clustered	VC_427_0	5	1.0	0.0	3.286013365239037	0.0	1.0	1	1	1	1	1	1
Lactococcus~phage~P656	Heunggongvirae	Uroviricota	Caudoviricetes	Caudovirales	Siphoviridae	Skunavirus	preVC_425	Clustered	VC_425_0	98	1.0	0.99946403	6.527019282099466	0.9994	1.0	1	1	1	1	1	2
Lactococcus~phage~P680	Heunggongvirae	Uroviricota	Caudoviricetes	Caudovirales	Siphoviridae	Skunavirus	preVC_425	Clustered	VC_425_0	98	1.0	0.99946403	6.527019282099466	0.9994	1.0	1	1	1	1	1	2
Lactococcus~phage~PC_B1	Heunggongvirae	Uroviricota	Caudoviricetes	Caudovirales	Siphoviridae	Ceduovirus	preVC_426	Clustered	VC_426_0	36	0.9907	1.0	2.13402361206231	0.9907	1.0	1	1	1	1	1	1
Lactococcus~phage~PC_S1	Heunggongvirae	Uroviricota	Caudoviricetes	Caudovirales	Siphoviridae	Ceduovirus	preVC_426	Clustered	VC_426_0	36	0.9907	1.0	2.13402361206231	0.9907	1.0	1	1	1	1	1	1
Lactococcus~phage~PLgT-1	Heunggongvirae	Uroviricota	Caudoviricetes	Caudovirales	Siphoviridae	Unassigned		Outlier
Lactococcus~phage~PLgW-1	Heunggongvirae	Uroviricota	Caudoviricetes	Caudovirales	Siphoviridae	Uwajimavirus	preVC_425	Clustered	VC_425_0	98	1.0	0.99946403	6.527019282099466	0.9994	1.0	1	1	1	1	1	2
Lactococcus~phage~Q33	Heunggongvirae	Uroviricota	Caudoviricetes	Caudovirales	Siphoviridae	Vedamuthuvirus	preVC_357	Clustered	VC_357_0	5	0.5095	0.99999977	4.011290732561534	0.5095	1.0	1	1	1	1	1	1
Lactococcus~phage~Q54	Heunggongvirae	Uroviricota	Caudoviricetes	Caudovirales	Siphoviridae	Questintvirus		Outlier
Lactococcus~phage~R31	Heunggongvirae	Uroviricota	Caudoviricetes	Caudovirales	Siphoviridae	Skunavirus	preVC_425	Clustered	VC_425_0	98	1.0	0.99946403	6.527019282099466	0.9994	1.0	1	1	1	1	1	2
Lactococcus~phage~SK1	Heunggongvirae	Uroviricota	Caudoviricetes	Caudovirales	Siphoviridae	Skunavirus	preVC_425	Clustered	VC_425_0	98	1.0	0.99946403	6.527019282099466	0.9994	1.0	1	1	1	1	1	2
Lactococcus~phage~SL4	Heunggongvirae	Uroviricota	Caudoviricetes	Caudovirales	Siphoviridae	Skunavirus	preVC_425	Clustered	VC_425_0	98	1.0	0.99946403	6.527019282099466	0.9994	1.0	1	1	1	1	1	2
Lactococcus~phage~TP901-1	Heunggongvirae	Uroviricota	Caudoviricetes	Caudovirales	Siphoviridae	Unassigned		Overlap (VC_146/VC_149)
Lactococcus~phage~Tuc2009	Heunggongvirae	Uroviricota	Caudoviricetes	Caudovirales	Siphoviridae	Unassigned		Overlap (VC_146/VC_149)
Lactococcus~phage~WP-2	Heunggongvirae	Uroviricota	Caudoviricetes	Caudovirales	Rountreeviridae	Negarvirus		Outlier
Lactococcus~phage~WRP3	Heunggongvirae	Uroviricota	Caudoviricetes	Caudovirales	Siphoviridae	Audreyjarvisvirus	preVC_232	Clustered	VC_232_0	7	0.8694	1.0	7.595263208517646	0.8694	1.0	1	1	1	1	1	1
Lactococcus~phage~asccphi28	Heunggongvirae	Uroviricota	Caudoviricetes	Caudovirales	Salasmaviridae	Unassigned		Outlier
Lactococcus~phage~bIBB29	Heunggongvirae	Uroviricota	Caudoviricetes	Caudovirales	Siphoviridae	Skunavirus	preVC_425	Clustered	VC_425_0	98	1.0	0.99946403	6.527019282099466	0.9994	1.0	1	1	1	1	1	2
Lactococcus~phage~bIL170	Heunggongvirae	Uroviricota	Caudoviricetes	Caudovirales	Siphoviridae	Skunavirus	preVC_425	Clustered	VC_425_0	98	1.0	0.99946403	6.527019282099466	0.9994	1.0	1	1	1	1	1	2
Lactococcus~phage~bIL285	Heunggongvirae	Uroviricota	Caudoviricetes	Caudovirales	Siphoviridae	Unassigned	preVC_423	Clustered/Singleton	VC_423_1	1	0.0	0.0	0	0.0	1.0	1	1	1	1	1	0
Lactococcus~phage~bIL286	Heunggongvirae	Uroviricota	Caudoviricetes	Caudovirales	Siphoviridae	Unassigned	preVC_423	Clustered	VC_423_0	4	0.1979	0.99996042	7.8460069219634185	0.1979	1.0	1	1	1	1	1	1
Lactococcus~phage~bIL309	Heunggongvirae	Uroviricota	Caudoviricetes	Caudovirales	Siphoviridae	Unassigned	preVC_423	Clustered	VC_423_0	4	0.1979	0.99996042	7.8460069219634185	0.1979	1.0	1	1	1	1	1	1
Lactococcus~phage~bIL310	Heunggongvirae	Uroviricota	Caudoviricetes	Caudovirales	Siphoviridae	Unassigned	preVC_428	Clustered	VC_428_0	2	0.9019	0.0	4.123105625617661	0.0	1.0	1	1	1	1	1	0
Lactococcus~phage~bIL311	Heunggongvirae	Uroviricota	Caudoviricetes	Caudovirales	Siphoviridae	Unassigned		Outlier
Lactococcus~phage~bIL312	Heunggongvirae	Uroviricota	Caudoviricetes	Caudovirales	Siphoviridae	Unassigned	preVC_428	Clustered	VC_428_0	2	0.9019	0.0	4.123105625617661	0.0	1.0	1	1	1	1	1	0
Lactococcus~phage~bIL67	Heunggongvirae	Uroviricota	Caudoviricetes	Caudovirales	Siphoviridae	Ceduovirus	preVC_426	Clustered	VC_426_0	36	0.9907	1.0	2.13402361206231	0.9907	1.0	1	1	1	1	1	1
Lactococcus~phage~fd13	Heunggongvirae	Uroviricota	Caudoviricetes	Caudovirales	Siphoviridae	Skunavirus	preVC_425	Clustered	VC_425_0	98	1.0	0.99946403	6.527019282099466	0.9994	1.0	1	1	1	1	1	2
Lactococcus~phage~i0139	Heunggongvirae	Uroviricota	Caudoviricetes	Caudovirales	Siphoviridae	Skunavirus	preVC_425	Clustered	VC_425_0	98	1.0	0.99946403	6.527019282099466	0.9994	1.0	1	1	1	1	1	2
Lactococcus~phage~jm2	Heunggongvirae	Uroviricota	Caudoviricetes	Caudovirales	Siphoviridae	Skunavirus	preVC_425	Clustered	VC_425_0	98	1.0	0.99946403	6.527019282099466	0.9994	1.0	1	1	1	1	1	2
Lactococcus~phage~jm3	Heunggongvirae	Uroviricota	Caudoviricetes	Caudovirales	Siphoviridae	Skunavirus	preVC_425	Clustered	VC_425_0	98	1.0	0.99946403	6.527019282099466	0.9994	1.0	1	1	1	1	1	2
Lactococcus~phage~phi145	Heunggongvirae	Uroviricota	Caudoviricetes	Caudovirales	Siphoviridae	Skunavirus	preVC_425	Clustered	VC_425_0	98	1.0	0.99946403	6.527019282099466	0.9994	1.0	1	1	1	1	1	2
Lactococcus~phage~phi15	Heunggongvirae	Uroviricota	Caudoviricetes	Caudovirales	Siphoviridae	Skunavirus	preVC_425	Clustered	VC_425_0	98	1.0	0.99946403	6.527019282099466	0.9994	1.0	1	1	1	1	1	2
Lactococcus~phage~phi7	Heunggongvirae	Uroviricota	Caudoviricetes	Caudovirales	Siphoviridae	Skunavirus	preVC_425	Clustered	VC_425_0	98	1.0	0.99946403	6.527019282099466	0.9994	1.0	1	1	1	1	1	2
Lactococcus~phage~phiL47	Heunggongvirae	Uroviricota	Caudoviricetes	Caudovirales	Siphoviridae	Audreyjarvisvirus	preVC_232	Clustered	VC_232_0	7	0.8694	1.0	7.595263208517646	0.8694	1.0	1	1	1	1	1	1
Lactococcus~phage~phiLC3	Heunggongvirae	Uroviricota	Caudoviricetes	Caudovirales	Siphoviridae	Unassigned	preVC_358	Clustered	VC_358_0	7	0.4781	1.0	7.1829847466793115	0.4781	1.0	1	1	1	1	1	0
Lactococcus~phage~phiQ1	Heunggongvirae	Uroviricota	Caudoviricetes	Caudovirales	Siphoviridae	Teubervirus	preVC_427	Clustered	VC_427_0	5	1.0	0.0	3.286013365239037	0.0	1.0	1	1	1	1	1	1
Lactococcus~phage~r1t	Heunggongvirae	Uroviricota	Caudoviricetes	Caudovirales	Siphoviridae	Unassigned	preVC_358	Clustered	VC_358_0	7	0.4781	1.0	7.1829847466793115	0.4781	1.0	1	1	1	1	1	0
Lactococcus~phage~ul36	Heunggongvirae	Uroviricota	Caudoviricetes	Caudovirales	Siphoviridae	Unassigned		Overlap (VC_146/VC_149)
Lactococcus~phage~vB_LLc_bIBB14	Heunggongvirae	Uroviricota	Caudoviricetes	Caudovirales	Siphoviridae	Ceduovirus	preVC_426	Clustered	VC_426_0	36	0.9907	1.0	2.13402361206231	0.9907	1.0	1	1	1	1	1	1
Lactococcus~phage~vB_LacS_15	Heunggongvirae	Uroviricota	Caudoviricetes	Caudovirales	Siphoviridae	Ceduovirus	preVC_426	Clustered	VC_426_0	36	0.9907	1.0	2.13402361206231	0.9907	1.0	1	1	1	1	1	1
Lactococcus~phage~vB_Llc_bIBB12	Heunggongvirae	Uroviricota	Caudoviricetes	Caudovirales	Siphoviridae	Ceduovirus	preVC_426	Clustered	VC_426_0	36	0.9907	1.0	2.13402361206231	0.9907	1.0	1	1	1	1	1	1
Lactococcus~phage~vB_Llc_bIBB5g1	Heunggongvirae	Uroviricota	Caudoviricetes	Caudovirales	Siphoviridae	Skunavirus	preVC_425	Clustered	VC_425_0	98	1.0	0.99946403	6.527019282099466	0.9994	1.0	1	1	1	1	1	2
Lactococcus~phage~vB_Llc_bIBB94p4	Heunggongvirae	Uroviricota	Caudoviricetes	Caudovirales	Siphoviridae	Ceduovirus	preVC_426	Clustered	VC_426_0	36	0.9907	1.0	2.13402361206231	0.9907	1.0	1	1	1	1	1	1
Lactococcus~phage~vB_Llc_bIBBA3	Heunggongvirae	Uroviricota	Caudoviricetes	Caudovirales	Siphoviridae	Ceduovirus	preVC_426	Clustered	VC_426_0	36	0.9907	1.0	2.13402361206231	0.9907	1.0	1	1	1	1	1	1
Lactococcus~phage~vB_Llc_bIBBAm4	Heunggongvirae	Uroviricota	Caudoviricetes	Caudovirales	Siphoviridae	Ceduovirus	preVC_426	Clustered	VC_426_0	36	0.9907	1.0	2.13402361206231	0.9907	1.0	1	1	1	1	1	1
Lactococcus~phage~vB_Llc_bIBBE1	Heunggongvirae	Uroviricota	Caudoviricetes	Caudovirales	Siphoviridae	Ceduovirus	preVC_426	Clustered	VC_426_0	36	0.9907	1.0	2.13402361206231	0.9907	1.0	1	1	1	1	1	1
Lactococcus~phage~vB_Llc_bIBBF12	Heunggongvirae	Uroviricota	Caudoviricetes	Caudovirales	Siphoviridae	Skunavirus	preVC_425	Clustered	VC_425_0	98	1.0	0.99946403	6.527019282099466	0.9994	1.0	1	1	1	1	1	2
Lactococcus~phage~vB_Llc_bIBBp6/4	Heunggongvirae	Uroviricota	Caudoviricetes	Caudovirales	Siphoviridae	Ceduovirus	preVC_426	Clustered	VC_426_0	36	0.9907	1.0	2.13402361206231	0.9907	1.0	1	1	1	1	1	1
Lactococcus~virus~CB20	Heunggongvirae	Uroviricota	Caudoviricetes	Caudovirales	Siphoviridae	Skunavirus	preVC_425	Clustered	VC_425_0	98	1.0	0.99946403	6.527019282099466	0.9994	1.0	1	1	1	1	1	2
Lactococcus~virus~P2	Heunggongvirae	Uroviricota	Caudoviricetes	Caudovirales	Siphoviridae	Skunavirus	preVC_425	Clustered	VC_425_0	98	1.0	0.99946403	6.527019282099466	0.9994	1.0	1	1	1	1	1	2
Lactococcus~virus~c2	Heunggongvirae	Uroviricota	Caudoviricetes	Caudovirales	Siphoviridae	Ceduovirus	preVC_426	Clustered	VC_426_0	36	0.9907	1.0	2.13402361206231	0.9907	1.0	1	1	1	1	1	1
Lactococcus~virus~jj50	Heunggongvirae	Uroviricota	Caudoviricetes	Caudovirales	Siphoviridae	Skunavirus	preVC_425	Clustered	VC_425_0	98	1.0	0.99946403	6.527019282099466	0.9994	1.0	1	1	1	1	1	2
Leclercia~phage~10164-302	Heunggongvirae	Uroviricota	Caudoviricetes	Caudovirales	Autographiviridae	Teetrevirus	preVC_275	Clustered	VC_275_0	64	0.8156	1.0	6.6906712504168375	0.8156	1.0	1	1	1	1	1	11
Lelliottia~phage~phD2B	Heunggongvirae	Uroviricota	Caudoviricetes	Caudovirales	Autographiviridae	Tuodvirus	preVC_303	Clustered	VC_303_0	19	0.6161	1.0	4.803144753294151	0.6161	1.0	1	1	1	1	1	5
Lentibacter~virus~ICBM1	Heunggongvirae	Uroviricota	Caudoviricetes	Caudovirales	Zobellviridae	Siovirus	preVC_284	Clustered	VC_284_0	4	0.7951	0.99999851	5.455684174580209	0.7951	1.0	1	1	1	1	1	1
Lentibacter~virus~vB_LenP_ICBM2	Heunggongvirae	Uroviricota	Caudoviricetes	Caudovirales	Zobellviridae	Siovirus	preVC_284	Clustered	VC_284_0	4	0.7951	0.99999851	5.455684174580209	0.7951	1.0	1	1	1	1	1	1
Leptospira~phage~LE1	Heunggongvirae	Uroviricota	Caudoviricetes	Caudovirales	Myoviridae	Saintgironsvirus		Outlier
Leptospira~phage~LE3	Heunggongvirae	Uroviricota	Caudoviricetes	Caudovirales	Myoviridae	Nylescharonvirus	preVC_430	Clustered	VC_430_0	2	0.996	0.0	1.0	0.0	1.0	1	1	1	1	1	1
Leptospira~phage~LE4	Heunggongvirae	Uroviricota	Caudoviricetes	Caudovirales	Myoviridae	Nylescharonvirus	preVC_430	Clustered	VC_430_0	2	0.996	0.0	1.0	0.0	1.0	1	1	1	1	1	1
[truncated: 2,550 more rows]
