# Supplementary material for: Bioinformatics-Driven Systematic Molecular Typing and Rapid qPCR Detection of Escherichia coli Phages: Preliminary Validation with Isolates from Cattle Farms in Xinjiang
Source: Pathogens. 2026 Jan 22;15(1):121. doi: 10.3390/pathogens15010121 (PMC12845203; doi:10.3390/pathogens15010121)
Supplement: Supplementary file 1 [file pathogens-15-00121-s001.zip › Attachment S3 all.bionj.asc.newick]

((((PP418985.1:0.03733905405,MK327932.1:0.03686094284):0.02007034793,(MN709127.1:0.05127361044,((NC_012740.1:0.04440685734,(KY683735.1:0.03396935761,NC_005066.1:0.03333064169):0.007697749883):0.002043066779,((NC_055757.1:0.03367770836,MK327941.1:0.03672229126):0.006035580765,(MK327947.1:0.02664425783,MK327935.1:0.02995574288):0.009526237845):0.004261101596):0.007852125913):0.004527728539):0.3108687997,(NC_055721.1:0.292984277,((((OL631482.1:0.0767993629,NC_028894.1:0.07430063188):0.009107962251,(NC_028957.1:0.08584726602,(NC_028925.1:0.03749135137,NC_014792.1:0.05620864779):0.03155102581):0.01570687816):0.1046903357,(NC_028881.1:0.09815554321,(NC_019500.1:0.1011159122,(NC_014260.1:0.07815822214,((NC_012741.1:0.04078580812,NC_010105.1:0.03621419147):0.03210443258,(MN850609.1:0.02277227677,(OL770107.1:0.005418141838,MN850621.1:0.0159818586):0.01455630548):0.04653047025):0.009541094303):0.008045554161):0.00753037259):0.08523375541):0.06818220019,(((NC_055749.1:0.03331416845,((MK373775.1:0.0003369709302,MK373774.1:-0.0003369709302):0.03808239102,(NC_004928.1:0.02745566145,(NC_024794.1:0.02446169965,(NC_055718.1:-0.0455971919,NC_055709.1:0.06319719553):0.0345354937):0.0005060350522):0.009123275988):0.000918218866):0.02669100836,(NC_018855.1:0.03841950744,((OR062947.1:0.03351608664,MK327933.1:0.03788391501):0.008508633822,(MK373782.1:0.03788468614,(MN850590.1:0.03001297265,((MN850579.1:0.02722350322,MK327934.1:0.02867649682):0.00617720047,(MN850651.1:0.02868978865,(OQ599310.1:0.03206248954,(((NC_041864.1:-0.001034763874,NC_041863.1:0.001034763874):0.02631572634,(MZ234025.1:0.02690649591,(OR062945.1:0.0259273164,(MZ311865.1:0.02736144699,NC_024124.2:0.02183855139):0.001580612734):0.002683373168):0.0003124261275):0.001056797453,((OL960577.1:0,OL960576.1:0):0.02612419799,(MK373778.1:0.02162795514,((MN850622.1:0.02191476338,MK373784.1:0.01598523743):0.004060772248,(MK327943.1:0.0301371105,NC_029091.1:0.01686288789):0.003491604002):0.001793160103):0.004075311124):0.0006840803544):0.001269365661):0.001690721139):0.002266182099):0.000568379648):0.002936754376):0.001108544413):0.004326200113):0.02161340415):0.1449571252,((OR757453.1:0.07481089234,(NC_054915.1:0.06358762085,NC_000866.4:0.06491237879):0.002645935863):0.006666451693,(MH751506.1:0.04252334684,(((OR757454.1:0.01849541068,NC_028448.1:0.005904589314):0.0420018211,((NC_054934.1:0.03072866797,((NC_054922.1:0.02003294043,(OR062944.1:0.02172906138,NC_054932.1:0.02017094009):0.003916686401):0.003209703136,(NC_054933.1:0.02842566371,(MZ234018.1:0.02267556638,MK373786.1:0.02232443541):0.002382726409):0.001262447331):0.004225366749):0.005537379067,((OK272484.1:0.0279311873,(OR880646.1:0.03783611581,NC_054917.1:0.04066388682):0.003948993981):0.006092904601,((OR062946.1:0.0414964892,MZ436830.1:0.02680351213):0.004528494086,((MN895436.1:0.02488691546,NC_042130.1:0.03021308593):0.001508881454,(MN895435.1:0.0250646174,NC_028780.1:0.03663538396):0.002133416943):0.0009608231485):0.001439623535):0.002635973971):0.003703532973):0.004135468975,((((NC_054919.1:0.02796499617,MK327937.1:0.03363500535):0.01099823788,((OQ689735.1:0.02930554375,NC_054929.1:0.03649445996):0.003044105368,(NC_054923.1:0.03338236362,(NC_027983.1:0.03109292313,(MK977694.1:0.02139380015,NC_019505.1:0.02060619928):0.009109448642):0.002912831493):0.004227937199):0.0006415988319):0.005608402193,(MZ417521.1:0.04868187755,((NC_054916.1:0.03971745074,MK327928.1:0.04798255116):0.007331110537,((NC_027349.1:-0.0005685473443,KR233165.1:0.001268547261):0.04235348105,(NC_024125.2:0.0447111018,((OL770073.2:0.07119694352,NC_031047.1:0.05340306088):0.008685586974,(NC_054928.1:0.0425330624,NC_054921.1:0.02826693654):0.01918752678):0.002739015967):0.005001105368):0.003016873263):0.004057550803):0.002527028555):0.002479206771,((NC_025449.1:0.0470649451,NC_008515.1:0.04153505713):0.00437762402,(MK327936.1:0.05157614127,((MT968995.1:0.04113717377,MK327944.1:0.05766282976):0.007874636911,(MN022785.1:0.04470275715,((NC_054918.1:0.03334245458,(MZ234031.1:-1.329845873e-05,(MZ234038.1:-1.200911083e-05,MZ234035.1:1.200911083e-05):1.329845873e-05):0.03653254732):0.004041386303,((NC_054926.1:0.0313991569,(MN508618.1:6.291228055e-05,MN508614.1:-6.291228055e-05):0.02910084464):0.003238185309,(((NC_054920.1:0.01963361911,(MK327945.1:0.000160878044,MK327940.1:-0.000160878044):0.01976638101):0.00720938202,(MK327929.1:0.02499377728,(OQ599309.1:0.01485678926,(MN508616.2:-9.336892253e-05,MN508617.1:9.336892253e-05):0.01609320939):0.005659698509):0.00356222596):0.00110700191,(MZ234013.1:0.02201544307,(PP418987.1:0.01414125226,((MZ234041.1:0.003120561596,(MZ234052.1:0.002818814944,(MZ234051.1:0.0001364101481,MZ234042.1:0.0001635898661):0.002041489352):0.001633487293):0.006142604165,(PP418986.1:0.0103035057,((MZ234053.1:0.004368430935,MZ234043.1:0.005231569521):0.002267002594,(MZ234030.1:0.002135109622,(MZ234027.1:-0.0001905040117,(MZ234040.1:-7.066130638e-05,(MZ234034.1:-1.364487889e-05,(MZ234036.1:-1.735398291e-05,(MZ234039.1:2.444680104e-05,MZ234037.1:-2.444680104e-05):1.735398291e-05):1.364487889e-05):7.066130638e-05):0.0001905040117):0.002364890184):0.004037549254):0.002704662504):0.003058767878):0.004028066527):0.008436691016):0.007736241445):0.004942064174):0.001753849443):0.00394416973):0.001934025204):0.0022967197):0.001518821344):0.01030484121):0.01016121544):0.003301203251):0.008394325152):0.1400716305):0.05002807826):0.03587294742):0.07510896772):0.09709377843,((NC_048186.1:0.2004639655,(NC_049427.1:0.0957146436,NC_025446.1:0.09578534961):0.1037359089):0.2818104625,((OP557969.1:0.1073373854,(ON568341.1:0.08678069711,(NC_025447.1:0.03581578285,(MH383160.1:0.02661283873,(NC_027364.1:0.02310647815,(OR545507.1:0.0002299188345,MK327931.1:-0.0002299188345):0.02249351889):0.003487605602):0.009242126718):0.05221320689):0.02076306567):0.3736366332,((((MZ311863.1:0.05018400401,NC_031082.1:0.05011599511):0.01349778846,(NC_029023.1:0.06116854027,((NC_027337.1:0.04853775352,(NC_028825.1:0.04290663451,(MK482688.1:3.786440357e-05,MK482689.1:-3.786440357e-05):0.04279336333):0.006767010316):0.005050031003,(NC_027369.1:0.05274005234,(NC_028872.1:0.04977251589,((ON540300.1:0.04471368715,MT833282.1:0.04588631168):0.001837598858,(MH571750.1:0.0420236066,NC_012749.1:0.04147639126):0.005745870993):0.003140294924):0.002508701757):0.001309182378):0.006589960307):0.00256501371):0.4170185924,((NC_023693.1:0.2521664798,((OL505078.1:0.02723195776,(OR786310.1:0.01710142568,OL739525.1:0.01699857414):0.009910983033):0.01395702548,(OM362897.1:0.03068742901,(MZ726793.1:0.02377231419,NC_020079.1:0.02382768691):0.005469578318):0.009660691023):0.2126936615):0.204302147,((MZ311864.1:0.33726722,NC_025830.1:0.3005327582):0.0751901865,(NC_019517.1:0.05687464774,(OR062943.1:0.04622526467,(MT740314.1:0.04430181906,(MH752840.1:0.04034449905,(PP554575.1:0.03055336699,NC_041937.1:0.03094663471):0.009790748358):0.003688607365):0.002161905169):0.01119141467):0.3493115604):0.05324910581):0.02473914623):0.009480281733,(((MT833283.1:0.06308104843,(NC_047884.1:0,MF431737.1:0):0.06231896207):0.09227115661,(NC_042307.1:0.1235884652,((NC_047979.1:0.06461831182,(NC_047749.1:0.0147832837,NC_027356.1:0.01491671614):0.0505072251):0.04202638566,((NC_005859.1:-0.0002870681637,(AY587007.1:-0.000248344586,AY692264.1:0.000248344586):0.0002870681637):0.1011152342,((OR515477.1:0.07005766034,NC_017969.1:0.07004234195):0.01406516507,((MT843274.1:0.05012688041,(MK373799.1:0.001893331646,MK373797.1:0.001906668418):0.04726500809):0.03004058637,(NC_048731.1:0.07488495111,(NC_048748.1:0.06450456381,(NC_047822.1:0.05503592268,(NC_048818.1:0.04493642226,(NC_047885.1:0,MF431730.1:0):0.0459635742):0.01049556956):0.008789150044):0.01074418798):0.003223402426):0.003979507368):0.01818081737):0.007027512416):0.01745257527):0.0277153179):0.3373526335,((PQ231202.1:0.136903882,NC_010106.1:0.1364961267):0.356642276,((NC_008720.1:0.2628327012,(NC_015933.1:0.1327062398,(NC_019423.1:0.1241440773,(PP989839.1:0.1115526259,(NC_041906.1:0.08454155177,NC_024142.2:0.0843584463):0.02624180913):0.01258157194):0.009666502476):0.1295140386):0.2353265285,((AF059242.1:0.5,((MG563770.1:0.1963140368,NC_001422.1:0.1960859597):0.08152564615,(NC_001330.1:0.05173786357,(NC_012868.1:0.03237657994,NC_001730.1:0.03232342005):0.01940723136):0.2259757817):0.2222746909):0.000290429045,((((MN176217.1:0.06993250549,(NC_048073.1:0.04392013699,NC_025441.1:0.0438798666):0.02597091906):0.4257896245,((NC_018859.1:0.1115839854,(OQ689734.1:0.09069549292,(NC_070982.1:-1.189668274e-05,MZ234015.1:1.189668274e-05):0.09095450491):0.02079755813):0.07092126459,((NC_070991.1:0.09101043642,(NC_070989.1:0.08557727188,NC_070984.1:0.08632273227):0.004344213754):0.00819047913,(PP989838.1:0.08736419678,(MG673519.1:0.07777661085,(OQ938541.1:0.06037503108,NC_028903.1:0.05992497131):0.01793002896):0.009041894227):0.0112421792):0.08413530141):0.3128645122):0.001237635966,(NC_047890.1:0.4840567708,(((MK373771.1:0.03638865054,(MZ234019.1:-1.183486529e-05,(MZ234032.1:-2.710198487e-06,MZ234020.1:2.710198487e-06):1.183486529e-05):0.03601135314):0.1323857009,(((MZ234012.1:0.05175034702,NC_047899.1:0.05174965411):0.01499953307,(NC_047769.1:0.03032878228,NC_008152.1:0.03027121909):0.03498494625):0.02042949945,((MK373773.1:0.02853228711,(MZ234050.1:6.939204923e-06,MZ234049.1:-6.939204923e-06):0.02796771191):0.02784725465,(NC_047889.1:0.04290473089,((NC_047809.1:0.001057010726,NC_047806.1:0.0003429891949):0.01356579456,(KY295893.1:0.0008068329771,(NC_047807.1:2.894296085e-05,KY295899.1:-2.894296085e-05):0.000743166951):0.01285311114):0.02935200557):0.01298693381):0.0308887437):0.0814794898):0.3093219399,((NC_015719.1:0.2400319427,((NC_028863.1:0.1010897085,(OR979722.1:0.08122515678,(NC_028822.1:0.06750012189,NC_015249.1:0.06739988178):0.01401705667):0.01954942197):0.1230920479,((PQ227709.1:0.05946565419,NC_048063.1:0.05893434584):0.151711002,(NC_027387.1:0.07511916757,(NC_001604.1:0.0008314906154,(MW248382.1:-6.103515489e-07,MW248381.1:6.103515489e-07):0.0008685094072):0.07449954748):0.1357485503):0.01298380643):0.01582024992):0.06745900959,(MK903277.1:0.1519617587,((NC_047927.1:0.07877718657,(OQ703102.1:0.05758589134,NC_047777.1:0.05791411176):0.02061759681):0.01678688079,((KX689784.2:0.08902315795,KC109329.1:0.08927683532):0.002285329159,(((MZ311862.1:0.04459936917,NC_047808.1:0.044200629):0.008360514417,(NC_007636.1:0.0339143388,MN510331.1:0.03368565813):0.01876575314):0.03420830145,((NC_048023.1:0.07353243977,MK903279.1:0.07346756011):0.004359954037,((MZ311861.1:0.04038309678,(MZ234021.1:0.02422459237,(MZ234024.1:0.0142811602,MZ234009.1:0.0138188405):0.009874491021):0.01631303504):0.01893660799,(MZ234011.1:0.01193809882,((MZ234046.1:3.887155253e-05,MZ234023.1:-3.887155253e-05):2.702342681e-05,(MZ234022.1:-3.111262777e-05,(MZ234044.1:-6.273057807e-06,(MZ234047.1:1.014434702e-06,MZ234045.1:-1.014434702e-06):6.273057807e-06):3.111262777e-05):4.172657282e-05):0.01184680313):0.04722936079):0.01793162152):0.01003628224):0.003899943549):0.003733428195):0.05650706962):0.1553524733):0.1705041081):0.006518438458):0.01270091906):0.0030368031,(((NC_025824.1:0.3387198448,U02303.1:0.3384801745):0.1592321098,((NC_005056.1:0.2649127543,NC_001317.1:0.2658872306):0.2231613249,((NC_013594.1:0.04549525678,NC_000929.1:0.04540473968):0.4174537063,(NC_042128.1:0.08512160927,(NC_005856.1:0.07835145295,ON018986.2:0.07744854689):0.007646359503):0.3781509995):0.023096174):0.008844703436):0.001539860968,(((MW602648.1:0.1913893223,(OR911937.1:0.03248192742,MT764207.1:0.03231807426):0.1579255462):0.2892503738,(OR996328.1:0.4561089277,(MK373794.1:0.3495868444,((OR880647.1:0.08542497456,(OL960575.1:0.07482804358,OL960573.1:0.07477195561):0.01002333313):0.0143583715,((PP627281.1:0.06323816627,PP627279.1:0.06316182762):0.01402619574,(PP627280.1:0.05406273529,(PP627282.1:6.155115443e-06,PP627278.1:-6.155115443e-06):0.05413726345):0.02239298075):0.02390511334):0.2527985573):0.1027126163):0.02589039505):0.01656232774,(NC_007804.2:0.4954792857,(((ON470582.1:-0.0004073177406,(ON470588.1:-4.621652351e-06,ON470579.1:4.621652351e-06):0.0004073177406):0.4767735004,((((PP786691.1:0.08945380896,JQ086375.1:0.08914618939):0.008190189488,(NC_027383.1:0.08727815002,(NC_024783.1:0.08208350837,(NC_073078.1:0.07937474549,(PP627283.1:0.07613087445,NC_073064.1:0.07606912404):0.003077179193):0.00310722366):0.005216136575):0.01013281289):0.004285147414,((NC_073059.1:0.03675873578,(NC_073061.1:0.02465775423,NC_073060.1:0.0249422472):0.01169236004):0.01925243065,(MZ234026.1:0.01585891098,((NC_073058.1:0,MK373791.1:0):0.01208006218,(MZ234014.1:-3.957990339e-05,MZ234008.1:3.957990339e-05):0.01211993769):0.003675303422):0.03990930319):0.04655987024):0.3297158182,((NC_073324.1:0.1596817672,MK931440.1:0.1610182226):0.02323231474,((MG252615.1:0.1769996285,(ON556632.1:0.1722684801,((MW331437.1:0.1436509639,MG852086.2:0.1441490501):0.02223024704,(OR594180.1:0.145327121,(OM272052.1:0.137745142,(NC_073314.1:0.1296374798,(NC_073315.1:0.1034343243,(NC_073317.1:0.06590916216,NC_073316.1:0.06719084084):0.03762096539):0.02631450444):0.008222207427):0.007326930761):0.02160335891):0.005291186273):0.004604376853):0.002625094727,(OQ442786.1:0.1495465487,((NC_041897.1:0.05657283589,(NC_041898.1:0.006008986384,GU196281.1:0.006191013381):0.04895988479):0.07309379429,((KY295898.1:0.08378966898,(NC_027994.1:0.08066102117,NC_027993.1:0.07783897966):0.004689015448):0.02131989039,((KY295896.1:0.04761370644,KY295895.1:0.04818629101):0.03275328875,(MZ234048.1:0.03283792734,(MT711527.1:0.0174615588,(MT711528.1:0.01425737981,MT711525.1:0.01364261936):0.003112835344):0.0154637862):0.04596057534):0.02674960904):0.02359790355):0.02114574611):0.02862384729):0.004479569383):0.2494036257):0.04421019554):0.01582496427,((NC_048112.1:0.4834772348,(PP180004.1:0.4776367843,(((NC_009540.1:0.2713351846,(NC_049822.1:0.1743380725,(NC_048132.1:0.06739214063,(MZ234033.1:0.03620013222,MN781674.1:0.03619987145):0.03180788457):0.1073998734):0.09679501504):0.02303811908,((NC_005833.1:0.08865962923,OL770108.1:0.08834037185):0.01173052099,((OL960582.1:0.06962328404,OL960579.1:0.06967671961):0.01957832463,(OL960578.1:0.07667344809,NC_049832.1:0.07692655921):0.01215657406):0.01135750767):0.1944290996):0.03357529268,(NC_047820.1:0.2818103731,(((NC_007291.1:0.05845985562,(NC_042046.1:0.007624273654,NC_042038.1:0.008875725791):0.05024658889):0.009598210454,((NC_024793.1:0.01982596889,NC_024789.1:0.01977403089):0.01553137135,(NC_024784.1:0.001312651788,KF771236.1:0.001287348219):0.03441038355):0.03173344582):0.1892051399,((NC_047810.1:0.1239484325,NC_007603.1:0.1234515682):0.04180481285,(NC_047893.1:0.1532572955,(MW057918.1:0.1428660452,((MN158212.1:0.1155218631,MN158208.1:0.1159781367):0.01213641465,(MN158207.1:-3.021542341e-07,MN158206.1:3.021542341e-07):0.1272198409):0.01491111517):0.01106609404):0.01136397664):0.09157762676):0.02600124478):0.04591007158):0.1490936577):0.005841434002):0.004235294648,(ON470603.1:0.4842373133,(((ON470616.1:0.0005137958797,ON470614.1:-0.0002137958654):0.4690279961,((NC_001901.1:0.3989496231,(OQ243220.1:0.2945964336,(NC_019711.1:0.1432871819,(MF374379.1:0.1348529011,NC_001416.1:0.1286471039):0.01588007808):0.1443637758):0.1040019989):0.06007170677,(NC_016158.1:0.438095808,(MK524177.1:0.4282302558,((NC_019705.1:0.1425368339,NC_002166.1:0.1432631761):0.06594093144,(NC_019769.1:0.1824437976,((NC_019709.1:0.1361064911,NC_016160.1:0.1332935095):0.03407045081,(NC_002167.1:0.1540579051,(NC_019715.1:0.1230531558,(NC_019767.1:0.1032862216,NC_019714.1:0.1033137739):0.01959443837):0.03130954131):0.01384643558):0.01318374276):0.02698831633):0.2181445062):0.009469583631):0.02042340487):0.01004731655):0.003794475459,(((MG197996.1:0.3332700729,NC_031019.1:0.3344299197):0.05001395941,(MT813197.1:0.3032157123,(MT833387.1:0.2426579595,(ON470594.1:0.1891317517,ON470589.1:0.1890682429):0.05449368805):0.06038502604):0.07973898947):0.08201860636,(NC_049942.1:0.4043802023,(((NC_049917.1:0,MN067333.1:0):0.08175120503,((NC_028660.1:0.03533419222,JQ011318.1:0.03556580842):0.03692077473,(NC_028449.1:2.321457396e-05,KP682374.1:-2.321457396e-05):0.07133114338):0.009052149951):0.1043550447,(NC_049919.1:0.1445649564,((OP797663.1:0.0001557240903,NC_041935.1:4.427591193e-05):0.110652633,((NC_010237.1:0.02949868701,NC_000924.1:0.02940131165):0.02948663756,(KP682392.1:-9.488586511e-05,(KP682387.1:7.149274461e-05,(KP682389.1:-5.887112275e-05,(KP682386.1:-3.530756658e-05,(KP682380.1:-3.276962161e-05,(KP682373.1:8.957381397e-06,((KP682375.1:-1.374665715e-07,(KP682384.1:2.741099934e-07,KP682372.1:-2.741099934e-07):1.374665715e-07):2.987045491e-07,(KP682388.1:-4.09937627e-07,(KP682385.1:-9.536743164e-07,(KP682383.1:-1.946967132e-06,(KP682378.1:-3.882413694e-06,(KP682390.1:-7.471855497e-06,(KP682382.1:-1.458560746e-05,(KP682379.1:-2.917516213e-05,(KP682377.1:-5.278113167e-05,(KP682391.1:0,KP682376.1:0):5.278113167e-05):2.917516213e-05):1.458560746e-05):7.471855497e-06):3.882413694e-06):1.946967132e-06):9.536743164e-07):4.09937627e-07):4.825453743e-07):9.141777809e-06):2.354918252e-05):2.537941327e-06):2.356355617e-05):2.044346184e-05):1.960186273e-05):0.05749412253):0.05326849967):0.03197076172):0.03916480392):0.2225748748):0.05993098766):0.006422479637):0.01233012974):0.003363266354):0.004884788301):0.00293661654):0.003115940839):0.0006096240832):0.0006413902156):0.0002872709883):0.001044489443):0.003892332315):0.002837717533):0.001439126208):0.007065415382):0.004819214344):0.01373021048);
