# Supplementary material for: Bioinformatics-Driven Systematic Molecular Typing and Rapid qPCR Detection of Escherichia coli Phages: Preliminary Validation with Isolates from Cattle Farms in Xinjiang
Source: Pathogens. 2026 Jan 22;15(1):121. doi: 10.3390/pathogens15010121 (PMC12845203; doi:10.3390/pathogens15010121)
Supplement: Supplementary file 1 [file pathogens-15-00121-s001.zip › Attachment S4 bacphlip_summary.tsv]

	Virulent	Temperate
AF059242.1	0.811878202	0.188121798
AY587007.1	1	0
AY692264.1	0.832820255	0.167179745
GU196281.1	0.8125	0.1875
JQ011318.1	0.025	0.975
JQ086375.1	0.95	0.05
KC109329.1	1	0
KF771236.1	0.996996065	0.003003935
KP682372.1	0	1
KP682373.1	0	1
KP682374.1	0.0625	0.9375
KP682375.1	0	1
KP682376.1	0	1
KP682377.1	0	1
KP682378.1	0	1
KP682379.1	0	1
KP682380.1	0.025	0.975
KP682382.1	0	1
KP682383.1	0	1
KP682384.1	0	1
KP682385.1	0	1
KP682386.1	0	1
KP682387.1	0	1
KP682388.1	0	1
KP682389.1	0	1
KP682390.1	0	1
KP682391.1	0	1
KP682392.1	0	1
KR233165.1	0.9625	0.0375
KX689784.2	0.9	0.1
KY295893.1	0.999446177	0.000553823
KY295895.1	0.7	0.3
KY295896.1	0.675	0.325
KY295898.1	0.8375	0.1625
KY295899.1	0.999446177	0.000553823
KY683735.1	0.998802342	0.001197658
MF374379.1	0.8375	0.1625
MF431730.1	1	0
MF431737.1	1	0
MG197996.1	0	1
MG252615.1	0.875	0.125
MG563770.1	0.811878202	0.188121798
MG673519.1	0.998715619	0.001284381
MG852086.2	0.9	0.1
MH383160.1	0.9375	0.0625
MH571750.1	1	0
MH751506.1	0.9625	0.0375
MH752840.1	1	0
MK327928.1	0.9875	0.0125
MK327929.1	0.985022026	0.014977974
MK327931.1	1	0
MK327932.1	0.9625	0.0375
MK327933.1	1	0
MK327934.1	0.9125	0.0875
MK327935.1	0.923802342	0.076197658
MK327936.1	0.985022026	0.014977974
MK327937.1	1	0
MK327940.1	1	0
MK327941.1	1	0
MK327943.1	1	0
MK327944.1	0.7875	0.2125
MK327945.1	1	0
MK327947.1	0.8875	0.1125
MK373771.1	0.997298624	0.002701376
MK373773.1	0.9875	0.0125
MK373774.1	0.999505277	0.000494723
MK373775.1	0.999505277	0.000494723
MK373778.1	0.95	0.05
MK373782.1	0.9625	0.0375
MK373784.1	0.95	0.05
MK373786.1	0.9375	0.0625
MK373791.1	0.961302342	0.038697658
MK373794.1	0.975	0.025
MK373797.1	0.9625	0.0375
MK373799.1	0.9625	0.0375
MK482688.1	1	0
MK482689.1	1	0
MK524177.1	0.0125	0.9875
MK903277.1	0.999446177	0.000553823
MK903279.1	0.998088282	0.001911718
MK931440.1	0.7875	0.2125
MK977694.1	1	0
MN022785.1	1	0
MN067333.1	0.025	0.975
MN158206.1	0.996206407	0.003793593
MN158207.1	0.996206407	0.003793593
MN158208.1	0.996206407	0.003793593
MN158212.1	0.999210342	0.000789658
MN176217.1	0.975	0.025
MN508614.1	0.9125	0.0875
MN508616.2	1	0
MN508617.1	1	0
MN508618.1	0.9125	0.0875
MN510331.1	1	0
MN709127.1	0.975	0.025
MN781674.1	0.860544612	0.139455388
MN850579.1	0.887005277	0.112994723
MN850590.1	0.9625	0.0375
MN850609.1	1	0
MN850621.1	1	0
MN850622.1	0.9625	0.0375
MN850651.1	1	0
MN895435.1	0.9625	0.0375
MN895436.1	0.95	0.05
MT711525.1	0.7625	0.2375
MT711527.1	0.75	0.25
MT711528.1	0.75	0.25
MT740314.1	0.999210342	0.000789658
MT764207.1	0.8875	0.1125
MT813197.1	0.0125	0.9875
MT833282.1	0.8875	0.1125
MT833283.1	0.917676211	0.082323789
MT833387.1	0.025	0.975
MT843274.1	0.985544612	0.014455388
MT968995.1	1	0
MW057918.1	0.998715619	0.001284381
MW248381.1	0.998583005	0.001416995
MW248382.1	0.998583005	0.001416995
MW331437.1	0.9625	0.0375
MW602648.1	0.9125	0.0875
MZ234008.1	0.95	0.05
MZ234009.1	0.997298624	0.002701376
MZ234011.1	0.998088282	0.001911718
MZ234012.1	1	0
MZ234013.1	0.975	0.025
MZ234014.1	0.961302342	0.038697658
MZ234015.1	1	0
MZ234018.1	1	0
MZ234019.1	0.997298624	0.002701376
MZ234020.1	0.997298624	0.002701376
MZ234021.1	0.974136829	0.025863171
MZ234022.1	1	0
MZ234023.1	1	0
MZ234024.1	1	0
MZ234025.1	0.95	0.05
MZ234026.1	0.9625	0.0375
MZ234027.1	0.985022026	0.014977974
MZ234030.1	0.985022026	0.014977974
MZ234031.1	1	0
MZ234032.1	0.997298624	0.002701376
MZ234033.1	0.873044612	0.126955388
MZ234034.1	0.985022026	0.014977974
MZ234035.1	1	0
MZ234036.1	0.985022026	0.014977974
MZ234037.1	0.985022026	0.014977974
MZ234038.1	1	0
MZ234039.1	0.985022026	0.014977974
MZ234040.1	0.985022026	0.014977974
MZ234041.1	0.985022026	0.014977974
MZ234042.1	0.985022026	0.014977974
MZ234043.1	0.985022026	0.014977974
MZ234044.1	1	0
MZ234045.1	1	0
MZ234046.1	1	0
MZ234047.1	1	0
MZ234048.1	0.75	0.25
MZ234049.1	0.9625	0.0375
MZ234050.1	0.9625	0.0375
MZ234051.1	0.985022026	0.014977974
MZ234052.1	0.985022026	0.014977974
MZ234053.1	0.985022026	0.014977974
MZ311861.1	0.998656518	0.001343482
MZ311862.1	0.949210342	0.050789658
MZ311863.1	0.9625	0.0375
MZ311864.1	0.9	0.1
MZ311865.1	1	0
MZ417521.1	0.975	0.025
MZ436830.1	0.9625	0.0375
MZ726793.1	1	0
NC_000866.4	1	0
NC_000924.1	0	1
NC_000929.1	0	1
NC_001317.1	0	1
NC_001330.1	0.811878202	0.188121798
NC_001416.1	0	1
NC_001422.1	0.811878202	0.188121798
NC_001604.1	0.998583005	0.001416995
NC_001730.1	0.811878202	0.188121798
NC_001901.1	0.1875	0.8125
NC_002166.1	0	1
NC_002167.1	0	1
NC_004928.1	0.999505277	0.000494723
NC_005056.1	0	1
NC_005066.1	1	0
NC_005833.1	0.95	0.05
NC_005856.1	0	1
NC_005859.1	1	0
NC_007291.1	0.996206407	0.003793593
NC_007603.1	0.999505277	0.000494723
NC_007636.1	0.997298624	0.002701376
NC_007804.2	0	1
NC_008152.1	1	0
NC_008515.1	1	0
NC_008720.1	0.805531807	0.194468193
NC_009540.1	0.999505277	0.000494723
NC_010105.1	1	0
NC_010106.1	1	0
NC_010237.1	0	1
NC_012740.1	0.936302342	0.063697658
NC_012741.1	1	0
NC_012749.1	1	0
NC_012868.1	0.811878202	0.188121798
NC_013594.1	0	1
NC_014260.1	0.998802342	0.001197658
NC_014792.1	1	0
NC_015249.1	1	0
NC_015719.1	0.998656518	0.001343482
NC_015933.1	0.997427036	0.002572964
NC_016158.1	0	1
NC_016160.1	0	1
NC_017969.1	1	0
NC_018855.1	0.9875	0.0125
NC_018859.1	1	0
NC_019423.1	0.993351672	0.006648328
NC_019500.1	1	0
NC_019505.1	1	0
NC_019517.1	1	0
NC_019705.1	0	1
NC_019709.1	0.0125	0.9875
NC_019711.1	0	1
NC_019714.1	0	1
NC_019715.1	0.0375	0.9625
NC_019767.1	0	1
NC_019769.1	0	1
NC_020079.1	1	0
NC_023693.1	0.4625	0.5375
NC_024124.2	0.973656518	0.026343482
NC_024125.2	1	0
NC_024142.2	1	0
NC_024783.1	0.9875	0.0125
NC_024784.1	0.996996065	0.003003935
NC_024789.1	0.996206407	0.003793593
NC_024793.1	0.996206407	0.003793593
NC_024794.1	0.9625	0.0375
NC_025441.1	0.975	0.025
NC_025446.1	1	0
NC_025447.1	0.975	0.025
NC_025449.1	1	0
NC_025824.1	0.992566079	0.007433921
NC_025830.1	0.7625	0.2375
NC_027337.1	1	0
NC_027349.1	0.9625	0.0375
NC_027356.1	0.982544053	0.017455947
NC_027364.1	1	0
NC_027369.1	1	0
NC_027383.1	0.975	0.025
NC_027387.1	0.998715619	0.001284381
NC_027983.1	1	0
NC_027993.1	0.95	0.05
NC_027994.1	1	0
NC_028448.1	1	0
NC_028449.1	0.0625	0.9375
NC_028660.1	0	1
NC_028780.1	0.875	0.125
NC_028822.1	1	0
NC_028825.1	1	0
NC_028863.1	0.997298624	0.002701376
NC_028872.1	0.9125	0.0875
NC_028881.1	0.999136829	0.000863171
NC_028894.1	0.9125	0.0875
NC_028903.1	0.999505277	0.000494723
NC_028925.1	0.9875	0.0125
NC_028957.1	1	0
NC_029023.1	1	0
NC_029091.1	0.9375	0.0625
NC_031019.1	0	1
NC_031047.1	0.9625	0.0375
NC_031082.1	0.975	0.025
NC_041863.1	0.9625	0.0375
NC_041864.1	1	0
NC_041897.1	0.825	0.175
NC_041898.1	0.8125	0.1875
NC_041906.1	0.942416895	0.057583105
NC_041935.1	0.0125	0.9875
NC_041937.1	1	0
NC_042038.1	0.996206407	0.003793593
NC_042046.1	0.996206407	0.003793593
NC_042128.1	0.0375	0.9625
NC_042130.1	0.9625	0.0375
NC_042307.1	0.915088106	0.084911894
NC_047749.1	0.883977117	0.116022883
NC_047769.1	0.9875	0.0125
NC_047777.1	0.999446177	0.000553823
NC_047806.1	0.9875	0.0125
NC_047807.1	0.999446177	0.000553823
NC_047808.1	0.999210342	0.000789658
NC_047809.1	0.9875	0.0125
NC_047810.1	1	0
NC_047820.1	0.996996065	0.003003935
NC_047822.1	0.9625	0.0375
NC_047884.1	1	0
NC_047885.1	1	0
NC_047889.1	0.886636829	0.113363171
NC_047890.1	0.9	0.1
NC_047893.1	0.9375	0.0625
NC_047899.1	0.9875	0.0125
NC_047927.1	0.999210342	0.000789658
NC_047979.1	0.805066079	0.194933921
NC_048023.1	0.8375	0.1625
NC_048063.1	0.999136829	0.000863171
NC_048073.1	1	0
NC_048112.1	0.9625	0.0375
NC_048132.1	1	0
NC_048186.1	0.972632159	0.027367841
NC_048731.1	0.9	0.1
NC_048748.1	0.948044612	0.051955388
NC_048818.1	0.975	0.025
NC_049427.1	0.7	0.3
NC_049822.1	0.999505277	0.000494723
NC_049832.1	1	0
NC_049917.1	0.025	0.975
NC_049919.1	0.0875	0.9125
NC_049942.1	0.0125	0.9875
NC_054915.1	0.875	0.125
NC_054916.1	1	0
NC_054917.1	0.9625	0.0375
NC_054918.1	1	0
NC_054919.1	0.825	0.175
NC_054920.1	1	0
NC_054921.1	0.9625	0.0375
NC_054922.1	1	0
NC_054923.1	0.985022026	0.014977974
NC_054926.1	1	0
NC_054928.1	1	0
NC_054929.1	1	0
NC_054932.1	0.9625	0.0375
NC_054933.1	1	0
NC_054934.1	0.9625	0.0375
NC_055709.1	0.962005277	0.037994723
NC_055718.1	0.962005277	0.037994723
NC_055721.1	0.698802342	0.301197658
NC_055749.1	0.95	0.05
NC_055757.1	0.998802342	0.001197658
NC_070982.1	1	0
NC_070984.1	1	0
NC_070989.1	1	0
NC_070991.1	1	0
NC_073058.1	0.961302342	0.038697658
NC_073059.1	0.9	0.1
NC_073060.1	0.95	0.05
NC_073061.1	0.973802342	0.026197658
NC_073064.1	0.9	0.1
NC_073078.1	0.95	0.05
NC_073314.1	0.7125	0.2875
NC_073315.1	0.7	0.3
NC_073316.1	0.85	0.15
NC_073317.1	0.675	0.325
NC_073324.1	0.7375	0.2625
OK272484.1	1	0
OL505078.1	0.9625	0.0375
OL631482.1	0.9	0.1
OL739525.1	0.9625	0.0375
OL770073.2	0.9875	0.0125
OL770107.1	1	0
OL770108.1	0.998044612	0.001955388
OL960573.1	0.775	0.225
OL960575.1	0.95	0.05
OL960576.1	0.9625	0.0375
OL960577.1	0.9625	0.0375
OL960578.1	0.996206407	0.003793593
OL960579.1	0.996206407	0.003793593
OL960582.1	0.996206407	0.003793593
OM272052.1	0.8375	0.1625
OM362897.1	0.9625	0.0375
ON018986.2	0.025	0.975
ON470579.1	0.260022026	0.739977974
ON470582.1	0.93710522	0.06289478
ON470588.1	0.260022026	0.739977974
ON470589.1	0.0375	0.9625
ON470594.1	0.0125	0.9875
ON470603.1	0.848044612	0.151955388
ON470614.1	0	1
ON470616.1	0	1
ON540300.1	0.9375	0.0625
ON556632.1	0.85	0.15
ON568341.1	0.8	0.2
OP557969.1	0.7875	0.2125
OP797663.1	0.0125	0.9875
OQ243220.1	0.0125	0.9875
OQ442786.1	0.8	0.2
OQ599309.1	1	0
OQ599310.1	0.9625	0.0375
OQ689734.1	1	0
OQ689735.1	0.9625	0.0375
OQ703102.1	0.973642106	0.026357894
OQ938541.1	0.999505277	0.000494723
OR062943.1	0.9875	0.0125
OR062944.1	1	0
OR062945.1	1	0
OR062946.1	0.8875	0.1125
OR062947.1	1	0
OR515477.1	0.767676211	0.232323789
OR545507.1	1	0
OR594180.1	0.7875	0.2125
OR757453.1	0.9875	0.0125
OR757454.1	0.9625	0.0375
OR786310.1	0.9625	0.0375
OR880646.1	0.9625	0.0375
OR880647.1	0.7625	0.2375
OR911937.1	0.875	0.125
OR979722.1	0.999136829	0.000863171
OR996328.1	1	0
PP180004.1	0.025	0.975
PP418985.1	0.859457086	0.140542914
PP418986.1	0.985022026	0.014977974
PP418987.1	0.985022026	0.014977974
PP554575.1	0.898642106	0.101357894
PP627278.1	0.812005277	0.187994723
PP627279.1	0.8625	0.1375
PP627280.1	0.9375	0.0625
PP627281.1	0.475	0.525
PP627282.1	0.812005277	0.187994723
PP627283.1	0.9875	0.0125
PP786691.1	0.9375	0.0625
PP989838.1	1	0
PP989839.1	0.993351672	0.006648328
PQ227709.1	1	0
PQ231202.1	0.999136829	0.000863171
U02303.1	0.971879119	0.028120881
